# Supplementary material for: Genetic parameters and genome-wide association studies including the X chromosome for various reproduction and semen quality traits in Nellore cattle
Source: BMC Genomics. 2025 Jan 10;26:26. doi: 10.1186/s12864-024-11193-2 (PMC11720523; doi:10.1186/s12864-024-11193-2)
Supplement: Supplementary file 1 — Supplementary Material 1 [file 12864_2024_11193_MOESM1_ESM.xlsx]

## Sheet: S1
Additional file 1 Table S1: Significant SNPs identified for female reproduction performance traits in Nellore cattle
Trait	chromosome	SNP	Position	Pvalue
REBA	5	BOVINEHD0500001254	4800336	6.91366e-06
	12	ARS_BFGL_NGS_33442	12764521	5.08383e-06
	16	BOVINEHD1600014827	52345056	1.05384e-05
	19	BOVINEHD1900018604	37290828	2.83206e-05
	21	BOVINEHD2100021371	53822280	1.12747e-05
	25	BOVINEHD4100017147	10934871	1.81437e-05
	25	ARS_BFGL_NGS_102275	11062277	2.62489e-05
	25	BOVINEHD2500004788	16878596	5.10012e-05
	27	BOVINEHD2700000782	3503580	2.20815e-05
	27	BOVINEHD2700008776	31719740	2.84027e-05
	28	BOVINEHD2800004436	15840286	3.96705e-05
	X	BOVINEHD3000003786	11581237	3.7646e-06
	X	BOVINEHD3000003791	11603559	5.79696e-06
	X	BOVINEHD3000041145	131796726	1.43077e-05
REBB	1	BOVINEHD0100045470	153941477	1.36442e-05
	1	BOVINEHD0100045473	153945815	7.04125e-06
	7	BOVINEHD0700002014	6884286	1.73158e-05
	9	BOVINEHD0900019487	69464242	7.47234e-06
	9	ARS_BFGL_NGS_3314	96459992	2.57858e-05
	9	BOVINEHD0900028014	96459993	2.57858e-05
	9	BOVINEHD0900028015	96460776	2.57858e-05
	9	BOVINEHD0900028016	96462068	2.57858e-05
	9	BOVINEHD0900029412	99634006	1.64119e-05
	13	BOVINEHD1300013039	44370131	1.68639e-06
	22	BOVINEHD2200002451	8132219	3.24101e-05
	22	ARS_BFGL_NGS_79374	13606809	1.98533e-05
	25	ARS_BFGL_NGS_16936	3465680	1.31291e-05
	25	BOVINEHD2500002391	8939538	1.67512e-06
	25	BOVINEHD2500004909	17294780	5.54817e-05
	25	BOVINEHD2500004912	17306701	5.54817e-05
	25	BOVINEHD2500004913	17309676	5.54817e-05
	25	BOVINEHD2500004915	17314737	5.78679e-05
	29	BOVINEHD2900010191	33656773	3.52798e-05
	29	BOVINEHD2900010195	33663357	1.36517e-05
	X	BOVINEHD3000005025	15530039	1.44703e-05
REB	6	BOVINEHD0600032037	108396508	1.4504e-05
	16	BOVINEHD1600015029	52812166	1.06009e-05
	16	BOVINEHD1600015186	53346806	2.81065e-05
	16	BOVINEHD1600015187	53350846	6.62109e-06
	16	BOVINEHD1600015191	53369263	3.3893e-06
	19	BOVINEHD1900016229	56747463	9.97589e-06
	19	BOVINEHD1900016233	56758915	3.95622e-05
	19	BOVINEHD1900016235	56762377	2.44614e-05
	21	BOVINEHD2100011138	37917732	1.53089e-05
	22	BOVINEHD2200014362	49751795	3.4577e-05
	26	BOVINEHD2600013451	46702227	4.17812e-05
	X	BOVINEHD3000041141	131773905	1.5287e-05
	X	BOVINEHD3000041142	131778613	3.15499e-07
	X	BOVINEHD3000041145	131796726	3.06432e-07
	X	BOVINEHD3000041166	131892710	7.81403e-06
	X	BOVINEHD3000041167	131893820	7.61189e-06
PP14	2	BOVINEHD0200013657	46972586	5.83109e-07
	7	BOVINEHD0700026888	89550837	1.12198e-05
	8	BOVINEHD0800017110	56583165	2.47654e-06
	8	BOVINEHD0800017112	56598059	5.4197e-06
	8	BOVINEHD0800017113	56602636	5.4197e-06
	8	BOVINEHD0800017115	56609753	1.95739e-05
	8	BOVINEHD4100006808	56643471	1.90416e-05
	8	BOVINEHD0800017121	56645386	3.10943e-06
	8	BOVINEHD0800017122	56647250	4.81384e-06
	8	BOVINEHD0800017123	56651873	2.42237e-06
	8	BOVINEHD0800019923	65913290	1.20256e-05
	8	BOVINEHD0800019937	65959461	1.84944e-05
	8	BOVINEHD0800019938	65960462	1.84944e-05
	8	BOVINEHD0800019939	65961351	1.84944e-05
	9	BOVINEHD0900010771	38349255	8.50301e-06
	14	BOVINEHD1400020617	71158198	3.30984e-05
	14	BOVINEHD1400020619	71164412	5.32541e-06
	14	BOVINEHD1400020650	71255015	2.18813e-05
	14	BOVINEHD1400020657	71271171	3.24724e-05
	15	BOVINEHD1500022742	76977949	2.45497e-05
	17	BOVINEHD1700007513	26193451	2.46697e-05
	18	BOVINEHD1800015525	52357363	1.35635e-05
	29	ARS_BFGL_NGS_18625	11089074	1.12957e-05
	29	BOVINEHD2900003551	11971499	4.41695e-05
	X	BOVINEHD3000040751	130607937	1.86945e-05
STAY	1	BOVINEHD0100026337	92190821	1.59916e-05
	8	BOVINEHD0800012039	40265373	1.76571e-05
	13	BOVINEHD1300013893	47113533	2.44087e-05
	18	BOVINEHD1800014554	49142696	2.72156e-05
	18	BOVINEHD1800015929	53853761	1.27396e-05
	18	BOVINEHD1800015930	53854658	3.88236e-05
	20	BOVINEHD2000006080	20275504	2.81604e-05
	20	BOVINEHD2000021053	20324444	1.86196e-05
	20	BOVINEHD2000006092	20334568	1.15495e-05
	20	BOVINEHD2000006093	20336021	2.64485e-05
	20	BOVINEHD2000006094	20338386	2.20973e-05
	20	BOVINEHD2000006095	20340854	2.40834e-05
	20	BOVINEHD2000006112	20388053	2.96579e-05

## Sheet: S2
Additional file 1 Table S2: Candidate genes for female reproduction peformance traits in Nellore cattle
Trait	chromosome	ensembl_gene_id	gene_name	gene_biotype	start_position	end_position
REBA	5	ENSBTAG00000054123		protein_coding	4492053	4505960
	5	ENSBTAG00000014859	CAPS2	protein_coding	4783613	4796635
	5	ENSBTAG00000004569	GLIPR1L1	protein_coding	4839406	4881606
	5	ENSBTAG00000019260	GLIPR1L2	protein_coding	4889686	4935613
	5	ENSBTAG00000011590	GLIPR1	protein_coding	4987628	5034033
	5	ENSBTAG00000011591	KRR1	protein_coding	5033423	5047918
	5	ENSBTAG00000050623		lncRNA	5186972	5192249
	5	ENSBTAG00000050164		lncRNA	5234178	5267527
	12	ENSBTAG00000053271		protein_coding	12256326	12294096
	12	ENSBTAG00000013879	DGKH	protein_coding	12301388	12339175
	12	ENSBTAG00000014752	AKAP11	protein_coding	12410713	12461551
	12	ENSBTAG00000008924	TNFSF11	protein_coding	12700984	12742850
	12	ENSBTAG00000003595	FAM216B	protein_coding	12923398	12933168
	12	ENSBTAG00000019054	EPSTI1	protein_coding	13015397	13115267
	12	ENSBTAG00000034785	DNAJC15	protein_coding	13141567	13223945
	16	ENSBTAG00000018722	PLEKHM2	protein_coding	51825824	51865648
	16	ENSBTAG00000039662		protein_coding	51881399	51918806
	16	ENSBTAG00000043486	U6	snRNA	51888944	51889047
	16	ENSBTAG00000002478	AGMAT	protein_coding	51949575	51958274
	16	ENSBTAG00000002476	DNAJC16	protein_coding	51959038	51998821
	16	ENSBTAG00000002472	CASP9	protein_coding	52000725	52023460
	16	ENSBTAG00000024496	CELA2A	protein_coding	52022459	52038878
	16	ENSBTAG00000024497	CTRC	protein_coding	52045644	52053426
	16	ENSBTAG00000009048	EFHD2	protein_coding	52057202	52075315
	16	ENSBTAG00000002408	FHAD1	protein_coding	52086460	52251893
	16	ENSBTAG00000005300	TMEM51	protein_coding	52283707	52343027
	16	ENSBTAG00000015606	KAZN	protein_coding	52389243	52403213
	16	ENSBTAG00000054228		protein_coding	52436774	52521621
	16	ENSBTAG00000049488		lncRNA	52535078	52553216
	16	ENSBTAG00000051583		lncRNA	52756681	52757698
	19	ENSBTAG00000049677		protein_coding	36791802	36804193
	19	ENSBTAG00000018699	KAT7	protein_coding	36811899	36846612
	19	ENSBTAG00000052793		lncRNA	36852783	36868898
	19	ENSBTAG00000006886	FAM117A	protein_coding	36869256	36911648
	19	ENSBTAG00000006881	SLC35B1	protein_coding	36913633	36921556
	19	ENSBTAG00000043165	SNORA70	snoRNA	36917118	36917252
	19	ENSBTAG00000005824	SPOP	protein_coding	36937900	37020386
	19	ENSBTAG00000054985		protein_coding	37022241	37025924
	19	ENSBTAG00000015293	NXPH3	protein_coding	37037444	37042103
	19	ENSBTAG00000020979	NGFR	protein_coding	37093181	37112123
	19	ENSBTAG00000017120	PHB1	protein_coding	37195914	37206574
	19	ENSBTAG00000001919	ZNF652	protein_coding	37239569	37299157
	19	ENSBTAG00000000033	PHOSPHO1	protein_coding	37344874	37351524
	19	ENSBTAG00000000032	ABI3	protein_coding	37351934	37361182
	19	ENSBTAG00000047325	GNGT2	protein_coding	37361994	37364912
	19	ENSBTAG00000055056		lncRNA	37376654	37391594
	19	ENSBTAG00000009864	B4GALNT2	protein_coding	37392145	37431777
	19	ENSBTAG00000011736	IGF2BP1	protein_coding	37503490	37543759
	19	ENSBTAG00000005045	GIP	protein_coding	37567760	37573005
	19	ENSBTAG00000018803	SNF8	protein_coding	37587425	37596407
	19	ENSBTAG00000018802	UBE2Z	protein_coding	37596244	37611744
	19	ENSBTAG00000018339	ATP5MC1	protein_coding	37618130	37621478
	19	ENSBTAG00000044230		snoRNA	37624288	37624503
	19	ENSBTAG00000007935	CALCOCO2	protein_coding	37678783	37702465
	19	ENSBTAG00000009332	TTLL6	protein_coding	37730040	37765778
	21	ENSBTAG00000051424		protein_coding	53534525	53534944
	21	ENSBTAG00000031934	FSCB	protein_coding	54270071	54272948
	25	ENSBTAG00000021242	COQ7	protein_coding	16902938	16916479
	25	ENSBTAG00000016505	TMC7	protein_coding	16931193	16989972
	25	ENSBTAG00000002097	TMC5	protein_coding	17029435	17093394
	25	ENSBTAG00000002101	GDE1	protein_coding	17101520	17127013
	25	ENSBTAG00000052686		protein_coding	17116564	17122179
	25	ENSBTAG00000003960	CCP110	protein_coding	17132655	17154455
	25	ENSBTAG00000019412	VPS35L	protein_coding	17159069	17210746
	25	ENSBTAG00000019593	KNOP1	protein_coding	17301393	17314330
	25	ENSBTAG00000044092	IQCK	protein_coding	17314251	17475778
	25	ENSBTAG00000014826	ZC3H7A	protein_coding	10434094	10460647
	25	ENSBTAG00000048279	BCAR4	protein_coding	10514957	10522807
	25	ENSBTAG00000014588	RSL1D1	protein_coding	10535397	10547590
	25	ENSBTAG00000003577	GSPT1	protein_coding	10560415	10590303
	25	ENSBTAG00000053512		protein_coding	10673952	10678052
	25	ENSBTAG00000053512		protein_coding	10673952	10678052
	25	ENSBTAG00000049285	TNFRSF17	protein_coding	10675178	10679143
	25	ENSBTAG00000026371	SNX29	protein_coding	10682180	11276292
	25	ENSBTAG00000051973		protein_coding	10741209	10741475
	25	ENSBTAG00000051973		protein_coding	10741209	10741475
	25	ENSBTAG00000007142	CPPED1	protein_coding	11393983	11531543
	25	ENSBTAG00000020733	RPS15A	protein_coding	16423491	16429311
	25	ENSBTAG00000049516	ARL6IP1	protein_coding	16433450	16442049
	25	ENSBTAG00000020735	SMG1	protein_coding	16448218	16543421
	25	ENSBTAG00000044528	U6	snRNA	16509170	16509279
	25	ENSBTAG00000018250	CLEC19A	protein_coding	16683549	16704431
	25	ENSBTAG00000014229	SYT17	protein_coding	16711129	16799832
	25	ENSBTAG00000032503	ITPRIPL2	protein_coding	16864860	16866458
	27	ENSBTAG00000010241	UNC5D	protein_coding	30732560	31370431
	27	ENSBTAG00000027118	KCNU1	protein_coding	32136982	32281530
	28	ENSBTAG00000019792	SLC16A9	protein_coding	15308624	15393525
	28	ENSBTAG00000044888	bta-mir-2403	miRNA	15386293	15386367
	28	ENSBTAG00000054999		protein_coding	15386724	15387932
	28	ENSBTAG00000050076	MRLN	protein_coding	15415504	15432426
	28	ENSBTAG00000003189	CCDC6	protein_coding	15463074	15571693
	28	ENSBTAG00000019052	ANK3	protein_coding	15696546	15814967
	28	ENSBTAG00000050189		protein_coding	15866749	15951588
	28	ENSBTAG00000050407		lncRNA	16149886	16154736
	28	ENSBTAG00000048180	U6	snRNA	16307032	16307136
	X	ENSBTAG00000008763	PRR32	protein_coding	11131719	11133673
	X	ENSBTAG00000043523	7SK	misc_RNA	11602006	11602320
	X	ENSBTAG00000049131	U6	snRNA	131556540	131556646
	X	ENSBTAG00000009278	MSL3	protein_coding	131750626	131766122
	X	ENSBTAG00000010152	MID1	protein_coding	132157304	132305813
REBB	1	ENSBTAG00000030593	RFTN1	protein_coding	153335376	153514351
	1	ENSBTAG00000051752		protein_coding	153472750	153543136
	1	ENSBTAG00000051752		protein_coding	153472750	153543136
	1	ENSBTAG00000000502	DAZL	protein_coding	153640084	153663068
	1	ENSBTAG00000054674	U6	snRNA	153675751	153675857
	1	ENSBTAG00000052583		lncRNA	153834039	153870059
	1	ENSBTAG00000052583		lncRNA	153834039	153870059
	1	ENSBTAG00000009942	PLCL2	protein_coding	153882096	154095595
	1	ENSBTAG00000054477	U6	snRNA	153955752	153955858
	1	ENSBTAG00000049193		protein_coding	154081532	154083190
	1	ENSBTAG00000049193		protein_coding	154081532	154083190
	1	ENSBTAG00000030581	TBC1D5	protein_coding	154096128	154616588
	7	ENSBTAG00000013613	SMIM7	protein_coding	6384274	6396721
	7	ENSBTAG00000005312	MED26	protein_coding	6412462	6453156
	7	ENSBTAG00000005295	SLC35E1	protein_coding	6455407	6471362
	7	ENSBTAG00000005289	CHERP	protein_coding	6479012	6498287
	7	ENSBTAG00000002447	C7H19orf44	protein_coding	6498766	6520939
	7	ENSBTAG00000027878		protein_coding	6515994	6516491
	7	ENSBTAG00000033222	CALR3	protein_coding	6521111	6546714
	7	ENSBTAG00000009990	EPS15L1	protein_coding	6553352	6659290
	7	ENSBTAG00000052504	KLF2	protein_coding	6685261	6687052
	7	ENSBTAG00000042477		snRNA	6786055	6786180
	7	ENSBTAG00000013329	AP1M1	protein_coding	6796879	6826495
	7	ENSBTAG00000046846	FAM32A	protein_coding	6830800	6837079
	7	ENSBTAG00000016179	CIB3	protein_coding	6849012	6859468
	7	ENSBTAG00000038154	HSH2D	protein_coding	6861680	6870122
	7	ENSBTAG00000038696	RAB8A	protein_coding	6874691	6895044
	7	ENSBTAG00000004553	TPM4	protein_coding	6898966	6924156
	7	ENSBTAG00000039983	OR1AB2	protein_coding	6948006	6948953
	7	ENSBTAG00000050547	OR2Z11	protein_coding	6985281	6986183
	7	ENSBTAG00000033092		protein_coding	7043864	7073716
	7	ENSBTAG00000049883	OR10H4G	protein_coding	7081038	7081988
	7	ENSBTAG00000018736	OR10H1G	protein_coding	7106520	7111141
	7	ENSBTAG00000053255	OR10H4	protein_coding	7136785	7137738
	7	ENSBTAG00000049116		protein_coding	7151627	7170455
	7	ENSBTAG00000038980	OR10H4I	protein_coding	7191608	7192558
	7	ENSBTAG00000008335	OR1AE1	protein_coding	7213725	7214669
	7	ENSBTAG00000053594		protein_coding	7231650	7298210
	7	ENSBTAG00000001084	OR10H1	protein_coding	7246650	7247597
	7	ENSBTAG00000050551	OR10H4N	protein_coding	7268541	7269491
	7	ENSBTAG00000006216	OR10H1I	protein_coding	7306235	7307167
	7	ENSBTAG00000039319	CYP4F2	protein_coding	7365805	7426760
	9	ENSBTAG00000005960	EPB41L2	protein_coding	68939450	69149312
	9	ENSBTAG00000043822	U4	snRNA	69097518	69097663
	9	ENSBTAG00000036995	5S_rRNA	rRNA	69128441	69128541
	9	ENSBTAG00000000240	AKAP7	protein_coding	69203273	69325807
	9	ENSBTAG00000051600		protein_coding	69291557	69325226
	9	ENSBTAG00000012403	ARG1	protein_coding	69522090	69539079
	9	ENSBTAG00000012418	MED23	protein_coding	69540273	69583721
	9	ENSBTAG00000020196	ENPP3	protein_coding	69599029	69687302
	9	ENSBTAG00000021830	ENPP1	protein_coding	69748258	69818319
	9	ENSBTAG00000006367	CCN2	protein_coding	69887189	69890613
	9	ENSBTAG00000006523	SOD2	protein_coding	95955338	95966127
	9	ENSBTAG00000007974	WTAP	protein_coding	95997044	96023437
	9	ENSBTAG00000002827	ACAT2	protein_coding	96029107	96044723
	9	ENSBTAG00000042757		snoRNA	96045925	96046054
	9	ENSBTAG00000042757		snoRNA	96045925	96046054
	9	ENSBTAG00000042757		snoRNA	96045925	96046054
	9	ENSBTAG00000042757		snoRNA	96045925	96046054
	9	ENSBTAG00000043217	SNORA29	snoRNA	96051890	96052026
	9	ENSBTAG00000001289	MRPL18	protein_coding	96056505	96061780
	9	ENSBTAG00000015166	PNLDC1	protein_coding	96065261	96090966
	9	ENSBTAG00000031724	MAS1	protein_coding	96122643	96123620
	9	ENSBTAG00000002402	IGF2R	protein_coding	96197493	96300017
	9	ENSBTAG00000008540	SLC22A1	protein_coding	96308485	96346187
	9	ENSBTAG00000009583	SLC22A2	protein_coding	96368072	96400188
	9	ENSBTAG00000039080	SLC22A3	protein_coding	96475870	96569900
	9	ENSBTAG00000001271	PLG	protein_coding	96575183	96622803
	9	ENSBTAG00000048367		lncRNA	96630283	96638016
	9	ENSBTAG00000048367		lncRNA	96630283	96638016
	9	ENSBTAG00000048367		lncRNA	96630283	96638016
	9	ENSBTAG00000048367		lncRNA	96630283	96638016
	9	ENSBTAG00000020079	MAP3K4	protein_coding	96709109	96779448
	9	ENSBTAG00000052236		protein_coding	96746976	96751030
	9	ENSBTAG00000052236		protein_coding	96746976	96751030
	9	ENSBTAG00000052236		protein_coding	96746976	96751030
	9	ENSBTAG00000052236		protein_coding	96746976	96751030
	9	ENSBTAG00000007668	AGPAT4	protein_coding	96785815	96922398
	9	ENSBTAG00000053539		lncRNA	99521383	99534097
	9	ENSBTAG00000050769		lncRNA	100009218	100010958
	13	ENSBTAG00000038260	AKR1E2	protein_coding	43870665	43881668
	13	ENSBTAG00000053641		lncRNA	43897373	43920366
	13	ENSBTAG00000054718		lncRNA	44422479	44428190
	13	ENSBTAG00000052258		lncRNA	44448439	44475156
	13	ENSBTAG00000015188	KLF6	protein_coding	44597240	44605699
	13	ENSBTAG00000050577	bta-mir-12028	miRNA	44602930	44602993
	13	ENSBTAG00000052484		lncRNA	44763960	44767912
	13	ENSBTAG00000049772		protein_coding	44820304	44821053
	22	ENSBTAG00000003952	FBXL2	protein_coding	7572111	7647124
	22	ENSBTAG00000003968	UBP1	protein_coding	7649885	7712124
	22	ENSBTAG00000042705	U6	snRNA	7703317	7703420
	22	ENSBTAG00000011333	CLASP2	protein_coding	7736043	7908960
	22	ENSBTAG00000054240		lncRNA	7938983	7963277
	22	ENSBTAG00000028471	5S_rRNA	rRNA	8004230	8004326
	22	ENSBTAG00000017426	PDCD6IP	protein_coding	8019066	8087552
	22	ENSBTAG00000051119		protein_coding	8163685	8167126
	22	ENSBTAG00000043185	U6	snRNA	8222734	8222838
	22	ENSBTAG00000009430	MYRIP	protein_coding	12922611	13149096
	22	ENSBTAG00000019106	EIF1B	protein_coding	13170136	13172696
	22	ENSBTAG00000011702	ENTPD3	protein_coding	13227438	13261914
	22	ENSBTAG00000002038	RPL14	protein_coding	13292655	13296110
	22	ENSBTAG00000053485	ZNF619	protein_coding	13302897	13310529
	22	ENSBTAG00000018057	ZNF621	protein_coding	13325988	13336394
	22	ENSBTAG00000051328		protein_coding	13368243	13371264
	22	ENSBTAG00000044586	7SK	misc_RNA	13549389	13549652
	22	ENSBTAG00000047441		protein_coding	13635727	13637448
	22	ENSBTAG00000050191	U6	snRNA	13748056	13748162
	22	ENSBTAG00000053059		lncRNA	13768073	13780899
	22	ENSBTAG00000016420	CTNNB1	protein_coding	13798884	13845848
	22	ENSBTAG00000051466	ULK4	protein_coding	13851219	14373037
	25	ENSBTAG00000021242	COQ7	protein_coding	16902938	16916479
	25	ENSBTAG00000016505	TMC7	protein_coding	16931193	16989972
	25	ENSBTAG00000002097	TMC5	protein_coding	17029435	17093394
	25	ENSBTAG00000002101	GDE1	protein_coding	17101520	17127013
	25	ENSBTAG00000052686		protein_coding	17116564	17122179
	25	ENSBTAG00000052686		protein_coding	17116564	17122179
	25	ENSBTAG00000052686		protein_coding	17116564	17122179
	25	ENSBTAG00000052686		protein_coding	17116564	17122179
	25	ENSBTAG00000003960	CCP110	protein_coding	17132655	17154455
	25	ENSBTAG00000019412	VPS35L	protein_coding	17159069	17210746
	25	ENSBTAG00000019593	KNOP1	protein_coding	17301393	17314330
	25	ENSBTAG00000044092	IQCK	protein_coding	17314251	17475778
	25	ENSBTAG00000019596	GPRC5B	protein_coding	17478832	17498791
	25	ENSBTAG00000022535	GPR139	protein_coding	17645402	17687968
	25	ENSBTAG00000004509	SLX4	protein_coding	2962335	2979321
	25	ENSBTAG00000052094		lncRNA	2989913	2996470
	25	ENSBTAG00000044712	bta-mir-2383	miRNA	2992795	2992870
	25	ENSBTAG00000020107	DNASE1	protein_coding	2996584	2999606
	25	ENSBTAG00000020109	TRAP1	protein_coding	2999547	3048710
	25	ENSBTAG00000026403	CREBBP	protein_coding	3054344	3173309
	25	ENSBTAG00000016629	ADCY9	protein_coding	3246956	3349173
	25	ENSBTAG00000026400		pseudogene	3378007	3378979
	25	ENSBTAG00000001078	SRL	protein_coding	3397612	3432198
	25	ENSBTAG00000033174	TFAP4	protein_coding	3443804	3456644
	25	ENSBTAG00000053556		lncRNA	3465598	3467894
	25	ENSBTAG00000009199	GLIS2	protein_coding	3497842	3504227
	25	ENSBTAG00000009200	PAM16	protein_coding	3504908	3508444
	25	ENSBTAG00000009201	CORO7	protein_coding	3512064	3566042
	25	ENSBTAG00000046339	VASN	protein_coding	3526090	3536771
	25	ENSBTAG00000010013	DNAJA3	protein_coding	3574508	3605787
	25	ENSBTAG00000053639		protein_coding	3586153	3586524
	25	ENSBTAG00000010015	NMRAL1	protein_coding	3608348	3614300
	25	ENSBTAG00000018937	HMOX2	protein_coding	3626012	3654155
	25	ENSBTAG00000018938	CDIP1	protein_coding	3654408	3678764
	25	ENSBTAG00000047316		protein_coding	3727793	3738216
	25	ENSBTAG00000026394	UBALD1	protein_coding	3743869	3749644
	25	ENSBTAG00000042669		snoRNA	3753608	3753741
	25	ENSBTAG00000018999	MGRN1	protein_coding	3755105	3791839
	25	ENSBTAG00000006590	NUDT16L1	protein_coding	3802893	3810585
	25	ENSBTAG00000006593	ANKS3	protein_coding	3805608	3820247
	25	ENSBTAG00000006595	DNAAF8	protein_coding	3821072	3831143
	25	ENSBTAG00000051258		protein_coding	3833820	3835619
	25	ENSBTAG00000049109		protein_coding	3834664	3837555
	25	ENSBTAG00000037566	ZNF500	protein_coding	3839462	3841534
	25	ENSBTAG00000016330	SEPTIN12	protein_coding	3856459	3868939
	25	ENSBTAG00000048607		pseudogene	3862005	3862470
	25	ENSBTAG00000016331	ROGDI	protein_coding	3872510	3882364
	25	ENSBTAG00000001731	GLYR1	protein_coding	3882636	3914409
	25	ENSBTAG00000001736	UBN1	protein_coding	3918601	3946384
	25	ENSBTAG00000002178	PPL	protein_coding	3948864	3996463
	25	ENSBTAG00000007887	GRIN2A	protein_coding	8496962	8687352
	25	ENSBTAG00000049067	U6	snRNA	9072668	9072774
	25	ENSBTAG00000010198	ATF7IP2	protein_coding	9153217	9228756
	25	ENSBTAG00000043497	U6	snRNA	9193013	9193118
	25	ENSBTAG00000007177	EMP2	protein_coding	9268789	9311099
	25	ENSBTAG00000017015	TEKT5	protein_coding	9365013	9414544
	25	ENSBTAG00000014229	SYT17	protein_coding	16711129	16799832
	25	ENSBTAG00000032503	ITPRIPL2	protein_coding	16864860	16866458
	29	ENSBTAG00000014224	IGSF9B	protein_coding	33104035	33160157
	29	ENSBTAG00000014651	SPATA19	protein_coding	33201867	33207406
	29	ENSBTAG00000020769	OPCML	protein_coding	33982760	34507701
	X	ENSBTAG00000021189	ARHGAP36	protein_coding	15104472	15112740
	X	ENSBTAG00000047994	OR5O1	protein_coding	15226728	15228343
	X	ENSBTAG00000051885	U6	snRNA	15263889	15263995
	X	ENSBTAG00000046476	IGSF1	protein_coding	15285932	15290968						0
	X	ENSBTAG00000048126		protein_coding	15331904	15332514
	X	ENSBTAG00000051996		protein_coding	15365575	15368692
	X	ENSBTAG00000054675		misc_RNA	15430926	15431017
	X	ENSBTAG00000049858	U6	snRNA	15466735	15466841
	X	ENSBTAG00000024210	OR1AA3	protein_coding	15488436	15489434
	X	ENSBTAG00000044767	Vault	misc_RNA	15519069	15519163
	X	ENSBTAG00000007647	OR13H1	protein_coding	15552973	15553899
	X	ENSBTAG00000051508		lncRNA	15762408	15794871
	X	ENSBTAG00000019652	STK26	protein_coding	15912813	15979088
	X	ENSBTAG00000007344	FRMD7	protein_coding	15981034	16038866
REB	6	ENSBTAG00000003218	RAB28	protein_coding	108599906	108697973
	6	ENSBTAG00000010896	NKX3-2	protein_coding	108753570	108757070
	6	ENSBTAG00000004316	BOD1L1	protein_coding	108778999	108831026
	16	ENSBTAG00000005300	TMEM51	protein_coding	52283707	52343027
	16	ENSBTAG00000015606	KAZN	protein_coding	52389243	52403213
	16	ENSBTAG00000054228		protein_coding	52436774	52521621
	16	ENSBTAG00000049488		lncRNA	52535078	52553216
	16	ENSBTAG00000051583		lncRNA	52756681	52757698
	16	ENSBTAG00000050764		protein_coding	52910142	52910986
	16	ENSBTAG00000050764		protein_coding	52910142	52910986
	16	ENSBTAG00000050764		protein_coding	52910142	52910986
	16	ENSBTAG00000050764		protein_coding	52910142	52910986
	16	ENSBTAG00000053019	bta-mir-2285cz	miRNA	53480364	53480419
	16	ENSBTAG00000049922	bta-mir-2285cv-2	miRNA	53601131	53601187
	16	ENSBTAG00000020552	PRDM2	protein_coding	53788899	53921908
	19	ENSBTAG00000016126	NUP85	protein_coding	56241099	56269017
	19	ENSBTAG00000030169	SUMO2	protein_coding	56285455	56294354
	19	ENSBTAG00000030170	JPT1	protein_coding	56301937	56318233
	19	ENSBTAG00000011527	NT5C	protein_coding	56318393	56320652
	19	ENSBTAG00000014799	ARMC7	protein_coding	56320659	56335696
	19	ENSBTAG00000001110	SLC16A5	protein_coding	56339626	56360049
	19	ENSBTAG00000026645		protein_coding	56372336	56378527
	19	ENSBTAG00000026645		protein_coding	56372336	56378527
	19	ENSBTAG00000026645		protein_coding	56372336	56378527
	19	ENSBTAG00000021231	KCTD2	protein_coding	56387312	56398710
	19	ENSBTAG00000021227	ATP5PD	protein_coding	56398798	56404689
	19	ENSBTAG00000003303	MRPL58	protein_coding	56419751	56426828
	19	ENSBTAG00000039466	CDR2L	protein_coding	56432269	56444629
	19	ENSBTAG00000010809	HID1	protein_coding	56455015	56475733
	19	ENSBTAG00000040111	OTOP3	protein_coding	56476437	56483642
	19	ENSBTAG00000021257	OTOP2	protein_coding	56490534	56499714
	19	ENSBTAG00000017252	USH1G	protein_coding	56501076	56504816
	19	ENSBTAG00000017248		protein_coding	56518196	56518567
	19	ENSBTAG00000017248		protein_coding	56518196	56518567
	19	ENSBTAG00000017248		protein_coding	56518196	56518567
	19	ENSBTAG00000017242	FADS6	protein_coding	56520577	56536561
	19	ENSBTAG00000006525	FDXR	protein_coding	56542648	56554189
	19	ENSBTAG00000040042	GRIN2C	protein_coding	56555365	56571477
	19	ENSBTAG00000011389	TMEM104	protein_coding	56577202	56647063
	19	ENSBTAG00000053909	NAT9	protein_coding	56648056	56652832
	19	ENSBTAG00000011382	NHERF1	protein_coding	56653907	56671068
	19	ENSBTAG00000051684	U6	snRNA	56659656	56659762
	19	ENSBTAG00000008092	RAB37	protein_coding	56672776	56740010
	19	ENSBTAG00000002773		protein_coding	56700260	56719162
	19	ENSBTAG00000002773		protein_coding	56700260	56719162
	19	ENSBTAG00000002773		protein_coding	56700260	56719162
	19	ENSBTAG00000053365	CD300E	protein_coding	56769589	56781204
	19	ENSBTAG00000024901		protein_coding	56811205	56847041
	19	ENSBTAG00000024901		protein_coding	56811205	56847041
	19	ENSBTAG00000024901		protein_coding	56811205	56847041
	19	ENSBTAG00000050726	CD300H	protein_coding	56866880	56875156
	19	ENSBTAG00000008328		protein_coding	56883894	56894884
	19	ENSBTAG00000008328		protein_coding	56883894	56894884
	19	ENSBTAG00000008328		protein_coding	56883894	56894884
	19	ENSBTAG00000052102	CD300LB	protein_coding	56900173	56913469
	19	ENSBTAG00000000812	CD300A	protein_coding	56935114	56953144
	19	ENSBTAG00000018663	GPRC5C	protein_coding	56971845	57152217
	19	ENSBTAG00000048415	GPR142	protein_coding	57036059	57041099
	19	ENSBTAG00000030166	BTBD17	protein_coding	57046406	57074416
	19	ENSBTAG00000004617	KIF19	protein_coding	57052694	57110943
	19	ENSBTAG00000053274		protein_coding	57055204	57058977
	19	ENSBTAG00000053274		protein_coding	57055204	57058977
	19	ENSBTAG00000053274		protein_coding	57055204	57058977
	19	ENSBTAG00000050583		protein_coding	57061610	57066443
	19	ENSBTAG00000050583		protein_coding	57061610	57066443
	19	ENSBTAG00000050583		protein_coding	57061610	57066443
	19	ENSBTAG00000049295		protein_coding	57076540	57081370
	19	ENSBTAG00000049295		protein_coding	57076540	57081370
	19	ENSBTAG00000049295		protein_coding	57076540	57081370
	19	ENSBTAG00000016732	DNAI2	protein_coding	57115962	57146541
	19	ENSBTAG00000011007	TTYH2	protein_coding	57151008	57186696
	19	ENSBTAG00000030164	RPL38	protein_coding	57192444	57196471
	19	ENSBTAG00000054141		lncRNA	57206354	57239616
	19	ENSBTAG00000054141		lncRNA	57206354	57239616
	19	ENSBTAG00000054141		lncRNA	57206354	57239616
	21	ENSBTAG00000045428	U6	snRNA	37728737	37728838
	21	ENSBTAG00000031558		protein_coding	37872895	37876419
	22	ENSBTAG00000032253	RAD54L2	protein_coding	49169587	49277563
	22	ENSBTAG00000006501	DCAF1	protein_coding	49282339	49370178
	22	ENSBTAG00000006500	RBM15B	protein_coding	49374567	49377717
	22	ENSBTAG00000031797	MANF	protein_coding	49379095	49383627
	22	ENSBTAG00000001874	DOCK3	protein_coding	49387098	49668868
	22	ENSBTAG00000047517		miRNA	49688187	49688248
	22	ENSBTAG00000016532	MAPKAPK3	protein_coding	49711610	49740232
	22	ENSBTAG00000022622	CISH	protein_coding	49749512	49755490
	22	ENSBTAG00000004120	HEMK1	protein_coding	49767036	49789516
	22	ENSBTAG00000010165	C22H3orf18	protein_coding	49790596	49799038
	22	ENSBTAG00000009489	CACNA2D2	protein_coding	49872343	49986489
	22	ENSBTAG00000019161	NPRL2	protein_coding	49988945	50001031
	22	ENSBTAG00000019163	CYB561D2	protein_coding	49994656	49997571
	22	ENSBTAG00000020965	ZMYND10	protein_coding	50002503	50006742
	22	ENSBTAG00000020963	RASSF1	protein_coding	50006693	50015926
	22	ENSBTAG00000000484	HYAL2	protein_coding	50016339	50026835
	22	ENSBTAG00000000483	HYAL1	protein_coding	50029859	50032903
	22	ENSBTAG00000052388	HYAL3	protein_coding	50034120	50039436
	22	ENSBTAG00000038084	NAA80	protein_coding	50035332	50036349
	22	ENSBTAG00000000480	IFRD2	protein_coding	50039840	50066774
	22	ENSBTAG00000000478	LSMEM2	protein_coding	50067283	50069527
	22	ENSBTAG00000010138	SEMA3B	protein_coding	50084781	50093377
	22	ENSBTAG00000020645	GNAI2	protein_coding	50099960	50120260
	22	ENSBTAG00000008509	SLC38A3	protein_coding	50131869	50146728
	22	ENSBTAG00000018020	GNAT1	protein_coding	50152601	50157613
	22	ENSBTAG00000018307	SEMA3F	protein_coding	50161374	50190175
	22	ENSBTAG00000006330	RBM5	protein_coding	50218344	50242674
	22	ENSBTAG00000042160	U6	snRNA	50244428	50244533
	22	ENSBTAG00000006328	RBM6	protein_coding	50246619	50336220
	26	ENSBTAG00000031890	DOCK1	protein_coding	46392481	46948728
	26	ENSBTAG00000021015	INSYN2A	protein_coding	46615113	46676281
	26	ENSBTAG00000050027	bta-mir-2285c	miRNA	46837233	46837297
	26	ENSBTAG00000054311	NPS	protein_coding	47036215	47039465
	26	ENSBTAG00000006218	FOXI2	protein_coding	47189667	47191278
	X	ENSBTAG00000049131	U6	snRNA	131556540	131556646
	X	ENSBTAG00000009278	MSL3	protein_coding	131750626	131766122
	X	ENSBTAG00000010152	MID1	protein_coding	132157304	132305813
PP14	2	ENSBTAG00000015962	MMADHC	protein_coding	46549089	46565933
	2	ENSBTAG00000047426	LYPD6	protein_coding	46624526	46753941
	2	ENSBTAG00000019683	LYPD6B	protein_coding	46966296	47080898
	2	ENSBTAG00000018125	KIF5C	protein_coding	47212782	47368935
	2	ENSBTAG00000053308	bta-mir-2354	miRNA	47355913	47355987
	2	ENSBTAG00000018581	EPC2	protein_coding	47420198	47547292
	7	ENSBTAG00000046692	bta-mir-3660	miRNA	89558103	89558182
	7	ENSBTAG00000050847		protein_coding	89807628	89812820
	7	ENSBTAG00000014373	CETN3	protein_coding	89936049	89953630
	7	ENSBTAG00000049440		protein_coding	89943990	89945048
	7	ENSBTAG00000013612	MBLAC2	protein_coding	90012728	90037230
	7	ENSBTAG00000044077	POLR3G	protein_coding	90036901	90080728
	8	ENSBTAG00000053348		lncRNA	56716918	56752204
	8	ENSBTAG00000053348		lncRNA	56716918	56752204
	8	ENSBTAG00000053348		lncRNA	56716918	56752204
	8	ENSBTAG00000053348		lncRNA	56716918	56752204
	8	ENSBTAG00000053348		lncRNA	56716918	56752204
	8	ENSBTAG00000053348		lncRNA	56716918	56752204
	8	ENSBTAG00000053348		lncRNA	56716918	56752204
	8	ENSBTAG00000053348		lncRNA	56716918	56752204
	8	ENSBTAG00000006294		protein_coding	57091711	57091938
	8	ENSBTAG00000006294		protein_coding	57091711	57091938
	8	ENSBTAG00000006294		protein_coding	57091711	57091938
	8	ENSBTAG00000006294		protein_coding	57091711	57091938
	8	ENSBTAG00000006294		protein_coding	57091711	57091938
	8	ENSBTAG00000006294		protein_coding	57091711	57091938
	8	ENSBTAG00000006294		protein_coding	57091711	57091938
	8	ENSBTAG00000035709		protein_coding	65532444	65542970
	8	ENSBTAG00000035709		protein_coding	65532444	65542970
	8	ENSBTAG00000035709		protein_coding	65532444	65542970
	8	ENSBTAG00000035709		protein_coding	65532444	65542970
	8	ENSBTAG00000050097		protein_coding	65604127	65635201
	8	ENSBTAG00000050097		protein_coding	65604127	65635201
	8	ENSBTAG00000050097		protein_coding	65604127	65635201
	8	ENSBTAG00000050097		protein_coding	65604127	65635201
	8	ENSBTAG00000037111	5S_rRNA	rRNA	65620413	65620516
	8	ENSBTAG00000047647		protein_coding	65712604	65713395
	8	ENSBTAG00000047647		protein_coding	65712604	65713395
	8	ENSBTAG00000047647		protein_coding	65712604	65713395
	8	ENSBTAG00000047647		protein_coding	65712604	65713395
	8	ENSBTAG00000006446	CNTNAP3	protein_coding	65903973	66088484
	8	ENSBTAG00000042282	7SK	misc_RNA	66033118	66033398
	8	ENSBTAG00000043766	U6	snRNA	66273286	66273389
	9	ENSBTAG00000008817	LAMA4	protein_coding	38176518	38331079
	9	ENSBTAG00000033429	FAM229B	protein_coding	38336067	38340911
	9	ENSBTAG00000013837	TUBE1	protein_coding	38345563	38366634
	9	ENSBTAG00000017205	CCN6	protein_coding	38367059	38384930
	9	ENSBTAG00000011851	FYN	protein_coding	38628871	38780948
	9	ENSBTAG00000008600	TRAF3IP2	protein_coding	38820071	38864690
	14	ENSBTAG00000047532	TRIQK	protein_coding	71303539	71417926
	14	ENSBTAG00000048879		lncRNA	71595036	71596264
	14	ENSBTAG00000048879		lncRNA	71595036	71596264
	14	ENSBTAG00000048879		lncRNA	71595036	71596264
	14	ENSBTAG00000048879		lncRNA	71595036	71596264
	15	ENSBTAG00000004282	AMBRA1	protein_coding	76389709	76562282
	15	ENSBTAG00000004639	HARBI1	protein_coding	76568896	76576776
	15	ENSBTAG00000017325	ATG13	protein_coding	76578279	76620035
	15	ENSBTAG00000016501	ARHGAP1	protein_coding	76622892	76639557
	15	ENSBTAG00000027557	ZNF408	protein_coding	76642966	76648412
	15	ENSBTAG00000007148	F2	protein_coding	76656867	76671235
	15	ENSBTAG00000004448	CKAP5	protein_coding	76674259	76779196
	15	ENSBTAG00000043098	SNORD67	snoRNA	76693696	76693806
	15	ENSBTAG00000045369	bta-mir-2319a	miRNA	76769275	76769349
	15	ENSBTAG00000008429	LRP4	protein_coding	76789248	76840637
	15	ENSBTAG00000009573	CSTPP1	protein_coding	76852552	77063224
	15	ENSBTAG00000044593	U6	snRNA	76976442	76976512
	15	ENSBTAG00000009574	ARFGAP2	protein_coding	77063167	77075217
	15	ENSBTAG00000009576	PACSIN3	protein_coding	77074376	77083628
	15	ENSBTAG00000020999	DDB2	protein_coding	77097152	77118221
	15	ENSBTAG00000021002	ACP2	protein_coding	77118095	77125767
	15	ENSBTAG00000010681	NR1H3	protein_coding	77125341	77139490
	15	ENSBTAG00000021700	MADD	protein_coding	77139930	77180691
	15	ENSBTAG00000052010	bta-mir-2318	miRNA	77154599	77154677
	15	ENSBTAG00000021707	MYBPC3	protein_coding	77180952	77199310
	15	ENSBTAG00000021709	SPI1	protein_coding	77200844	77230554
	15	ENSBTAG00000019436	SLC39A13	protein_coding	77240232	77248528
	15	ENSBTAG00000021744	PSMC3	protein_coding	77250425	77258901
	15	ENSBTAG00000021745	RAPSN	protein_coding	77261076	77273571
	15	ENSBTAG00000002520	CELF1	protein_coding	77288832	77368002
	15	ENSBTAG00000018479	PTPMT1	protein_coding	77368219	77373977
	15	ENSBTAG00000018482	KBTBD4	protein_coding	77374325	77379012
	15	ENSBTAG00000018483	NDUFS3	protein_coding	77379153	77383888
	15	ENSBTAG00000055123	FAM180B	protein_coding	77384965	77387225
	15	ENSBTAG00000053126		pseudogene	77387845	77388822
	15	ENSBTAG00000018742	MTCH2	protein_coding	77409614	77429460
	15	ENSBTAG00000051215	AGBL2	protein_coding	77451766	77481415
	17	ENSBTAG00000036959	U1	snRNA	26017890	26018062
	18	ENSBTAG00000013125	PLAUR	protein_coding	51865091	51878472
	18	ENSBTAG00000023439		protein_coding	51910502	51910885
	18	ENSBTAG00000013766	IRGC	protein_coding	51923715	51927617
	18	ENSBTAG00000030922		protein_coding	51930901	51935780
	18	ENSBTAG00000011815	SMG9	protein_coding	51935729	51956086
	18	ENSBTAG00000004588	KCNN4	protein_coding	51965948	51979728
	18	ENSBTAG00000037888	LYPD5	protein_coding	51993588	51998232
	18	ENSBTAG00000052425		protein_coding	52029841	52030829
	18	ENSBTAG00000054585		lncRNA	52039978	52042944
	18	ENSBTAG00000012522	ZNF283	protein_coding	52044659	52053065
	18	ENSBTAG00000012915	ZNF404	protein_coding	52062598	52082934
	18	ENSBTAG00000026263	ZNF45	protein_coding	52099337	52107295
	18	ENSBTAG00000050035	ZNF226	protein_coding	52118686	52149693
	18	ENSBTAG00000049610	ZNF234	protein_coding	52126678	52131347
	18	ENSBTAG00000027431	ZNF227	protein_coding	52154975	52167641
	18	ENSBTAG00000007714	ZNF235	protein_coding	52211530	52225621
	18	ENSBTAG00000040209	ZNF112	protein_coding	52244074	52270482
	18	ENSBTAG00000006805	ZNF180	protein_coding	52296386	52315637
	18	ENSBTAG00000048075	IGSF23	protein_coding	52393131	52407580
	18	ENSBTAG00000051298	PVR	protein_coding	52421184	52440074
	18	ENSBTAG00000015313	CEACAM19	protein_coding	52446740	52465524
	18	ENSBTAG00000037983	CEACAM16	protein_coding	52480667	52487085
	18	ENSBTAG00000009493	BCL3	protein_coding	52519991	52529588
	18	ENSBTAG00000009494	CBLC	protein_coding	52541136	52556926
	18	ENSBTAG00000009495	BCAM	protein_coding	52562406	52574348
	18	ENSBTAG00000015318	NECTIN2	protein_coding	52582085	52615556
	18	ENSBTAG00000001781	TOMM40	protein_coding	52618777	52630573
	18	ENSBTAG00000010123	APOE	protein_coding	52637233	52640572
	18	ENSBTAG00000053946		lncRNA	52642638	52644932
	18	ENSBTAG00000020556	APOC4	protein_coding	52652024	52654402
	18	ENSBTAG00000020558	APOC2	protein_coding	52654220	52657199
	18	ENSBTAG00000020560	CLPTM1	protein_coding	52663736	52691346
	18	ENSBTAG00000038428	RELB	protein_coding	52695747	52724172
	18	ENSBTAG00000013697	CLASRP	protein_coding	52724338	52749212
	18	ENSBTAG00000013702	ZNF296	protein_coding	52749691	52753533
	18	ENSBTAG00000010668	GEMIN7	protein_coding	52756055	52762915
	18	ENSBTAG00000018834	PPP1R37	protein_coding	52764965	52802815
	18	ENSBTAG00000020074	NKPD1	protein_coding	52806769	52817013
	18	ENSBTAG00000007065	TRAPPC6A	protein_coding	52816717	52826341
	18	ENSBTAG00000007070	BLOC1S3	protein_coding	52827195	52827797
	18	ENSBTAG00000052172		protein_coding	52833286	52833549
	29	ENSBTAG00000053106		misc_RNA	10673223	10673437
	29	ENSBTAG00000050970		misc_RNA	10677003	10677217
	29	ENSBTAG00000049234	bta-mir-2285k-1	miRNA	10770074	10770143
	29	ENSBTAG00000050024		lncRNA	10837798	10842115
	29	ENSBTAG00000027868	DLG2	protein_coding	11312721	12251182
	29	ENSBTAG00000048705		protein_coding	11817127	11818459
	29	ENSBTAG00000007479	CCDC90B	protein_coding	12384676	12411725
	29	ENSBTAG00000001391	ANKRD42	protein_coding	12412710	12472521
	X	ENSBTAG00000021684		protein_coding	130164847	130171121
	X	ENSBTAG00000049643	U6	snRNA	130205345	130205452
	X	ENSBTAG00000048527		lncRNA	130603783	130615301
	X	ENSBTAG00000038488	TMSB4X	protein_coding	130698907	130701055
	X	ENSBTAG00000051562		lncRNA	130716916	130745821
	X	ENSBTAG00000031020	TLR8	pseudogene	130729214	130732315
	X	ENSBTAG00000022161	TLR7	protein_coding	130769109	130786365
	X	ENSBTAG00000047997	PRPS2	protein_coding	130798549	130828342
	X	ENSBTAG00000054575	bta-mir-2285dd	miRNA	130842262	130842318
	X	ENSBTAG00000017785	FRMPD4	protein_coding	130878346	131175360
STAY	1	ENSBTAG00000048493	NAALADL2	protein_coding	91436009	92436553
	1	ENSBTAG00000044913		snoRNA	92346997	92347093
	8	ENSBTAG00000017147	AK3	protein_coding	39797196	39819493
	8	ENSBTAG00000017137	CDC37L1	protein_coding	39822427	39841618
	8	ENSBTAG00000011048	SPATA6L	protein_coding	39841411	39915201
	8	ENSBTAG00000046486		protein_coding	39860311	39860607
	8	ENSBTAG00000011050	PLPP6	protein_coding	39863787	39864933
	8	ENSBTAG00000019125	SLC1A1	protein_coding	39928081	40003010
	8	ENSBTAG00000048545		lncRNA	40008869	40029867
	8	ENSBTAG00000042325	U6	snRNA	40009183	40009290
	8	ENSBTAG00000052736		protein_coding	40192989	40369983
	8	ENSBTAG00000045466	bta-mir-2471	miRNA	40311803	40311872
	8	ENSBTAG00000014467		protein_coding	40574216	40693751
	8	ENSBTAG00000045064	bta-mir-2470	miRNA	40620793	40620866
	8	ENSBTAG00000049421		lncRNA	40744004	40777293
	13	ENSBTAG00000006531	DIP2C	protein_coding	46527612	46818194
	13	ENSBTAG00000053954	bta-mir-2285m-2	miRNA	46729069	46729149
	13	ENSBTAG00000048436	U6	snRNA	46756060	46756166
	13	ENSBTAG00000002578	ZMYND11	protein_coding	46836953	46913156
	13	ENSBTAG00000048903	PRNP	protein_coding	47039699	47058759
	13	ENSBTAG00000050866		protein_coding	47056079	47056465
	13	ENSBTAG00000011010	PRND	protein_coding	47086007	47091045
	13	ENSBTAG00000017346	RASSF2	protein_coding	47134626	47157586
	13	ENSBTAG00000049515	U6	snRNA	47195637	47195743
	13	ENSBTAG00000051124		lncRNA	47201583	47202587
	13	ENSBTAG00000032366	SLC23A2	protein_coding	47209404	47348038
	13	ENSBTAG00000006063	TMEM230	protein_coding	47421389	47429786
	13	ENSBTAG00000006065	PCNA	protein_coding	47430406	47436478
	13	ENSBTAG00000006066	CDS2	protein_coding	47441800	47498715
	13	ENSBTAG00000042644		snoRNA	47487786	47487891
	13	ENSBTAG00000020668		protein_coding	47546444	47547502
	13	ENSBTAG00000015872	PROKR2	protein_coding	47550275	47558426
	18	ENSBTAG00000049203	FBXO17	protein_coding	48642189	48653122
	18	ENSBTAG00000054968		protein_coding	48688838	48689017
	18	ENSBTAG00000053706		protein_coding	48705700	48710493
	18	ENSBTAG00000049752		protein_coding	48721559	48738180
	18	ENSBTAG00000012590	ACP7	protein_coding	48823380	48838282
	18	ENSBTAG00000013958	PAK4	protein_coding	48852699	48900413
	18	ENSBTAG00000031266	5S_rRNA	rRNA	48872709	48872817
	18	ENSBTAG00000014296	NCCRP1	protein_coding	48915266	48919376
	18	ENSBTAG00000045930	SYCN	protein_coding	48920589	48922020
	18	ENSBTAG00000050090		protein_coding	48944810	48946172
	18	ENSBTAG00000050878		protein_coding	48949861	48951320
	18	ENSBTAG00000050296	IFNL3	protein_coding	48968074	48969441
	18	ENSBTAG00000047691		protein_coding	49007322	49013350
	18	ENSBTAG00000047158	LRFN1	protein_coding	49017345	49024476
	18	ENSBTAG00000005390	GMFG	protein_coding	49038391	49043335
	18	ENSBTAG00000009785	SAMD4B	protein_coding	49050030	49085221
	18	ENSBTAG00000020428	PAF1	protein_coding	49086545	49091982
	18	ENSBTAG00000020429	MED29	protein_coding	49092003	49100532
	18	ENSBTAG00000008573	ZFP36	protein_coding	49101057	49104540
	18	ENSBTAG00000004017	PLEKHG2	protein_coding	49109364	49119473
	18	ENSBTAG00000021093	RPS16	protein_coding	49122732	49125260
	18	ENSBTAG00000052512	IL-15L	protein_coding	49127378	49131281
	18	ENSBTAG00000010467	SUPT5H	protein_coding	49132458	49159095
	18	ENSBTAG00000010480	TIMM50	protein_coding	49160920	49168043
	18	ENSBTAG00000010483	DLL3	protein_coding	49172884	49180410
	18	ENSBTAG00000010501	SELENOV	protein_coding	49184744	49190099
	18	ENSBTAG00000015644	EID2	protein_coding	49208888	49210381
	18	ENSBTAG00000047030		protein_coding	49282657	49290766
	18	ENSBTAG00000015260		protein_coding	49307702	49309900
	18	ENSBTAG00000046425		protein_coding	49333733	49335689
	18	ENSBTAG00000012509	DYRK1B	protein_coding	49368217	49388224
	18	ENSBTAG00000002579	FBL	protein_coding	49388469	49400788
	18	ENSBTAG00000005261		protein_coding	49408225	49450004
	18	ENSBTAG00000053157		processed_pseudogene	49474028	49474255
	18	ENSBTAG00000009414	PSMC4	protein_coding	49488651	49500160
	18	ENSBTAG00000048769		lncRNA	49501835	49505968
	18	ENSBTAG00000018242		protein_coding	49515378	49516394
	18	ENSBTAG00000052176		protein_coding	49534228	49576074
	18	ENSBTAG00000017618	MAP3K10	protein_coding	49596994	49612307
	18	ENSBTAG00000046666	TTC9B	protein_coding	49612763	49615615
	18	ENSBTAG00000046626	CCNP	protein_coding	49618631	49626455
	18	ENSBTAG00000001400	AKT2	protein_coding	49628437	49658477
	18	ENSBTAG00000012101	SYMPK	protein_coding	53350775	53380309
	18	ENSBTAG00000012104	FOXA3	protein_coding	53384988	53391814
	18	ENSBTAG00000050077		protein_coding	53399358	53401112
	18	ENSBTAG00000050077		protein_coding	53399358	53401112
	18	ENSBTAG00000045708	MYPOP	protein_coding	53404734	53412256
	18	ENSBTAG00000054722		protein_coding	53411087	53411608
	18	ENSBTAG00000054722		protein_coding	53411087	53411608
	18	ENSBTAG00000047505	NANOS2	protein_coding	53419903	53420452
	18	ENSBTAG00000013157	NOVA2	protein_coding	53442851	53469024
	18	ENSBTAG00000005819	CCDC61	protein_coding	53492950	53513160
	18	ENSBTAG00000030108	bta-mir-769	miRNA	53513498	53513616
	18	ENSBTAG00000002635	PGLYRP1	protein_coding	53513706	53515925
	18	ENSBTAG00000023367		protein_coding	53522276	53522839
	18	ENSBTAG00000023367		protein_coding	53522276	53522839
	18	ENSBTAG00000000027	IGFL1	protein_coding	53529692	53531044
	18	ENSBTAG00000018948	HIF3A	protein_coding	53558986	53590521
	18	ENSBTAG00000008014	PPP5C	protein_coding	53592617	53613177
	18	ENSBTAG00000009337	PNMA8A	protein_coding	53647296	53651181
	18	ENSBTAG00000046451		pseudogene	53671973	53672507
	18	ENSBTAG00000046451		pseudogene	53671973	53672507
	18	ENSBTAG00000018181	CCDC8	protein_coding	53692708	53694240
	18	ENSBTAG00000014583	CALM3	protein_coding	53736653	53746134
	18	ENSBTAG00000014585	PTGIR	protein_coding	53750873	53755896
	18	ENSBTAG00000017762	GNG8	protein_coding	53762489	53763073
	18	ENSBTAG00000030705	DACT3	protein_coding	53775046	53776269
	18	ENSBTAG00000052862		protein_coding	53776684	53784044
	18	ENSBTAG00000052862		protein_coding	53776684	53784044
	18	ENSBTAG00000015599	PRKD2	protein_coding	53786704	53822352
	18	ENSBTAG00000046388	bta-mir-2897	miRNA	53789899	53789967
	18	ENSBTAG00000005830	STRN4	protein_coding	53825011	53849753
	18	ENSBTAG00000050243	FKRP	protein_coding	53850902	53859523
	18	ENSBTAG00000013577	SLC1A5	protein_coding	53864327	53893245
	18	ENSBTAG00000010584	AP2S1	protein_coding	53925647	53935418
	18	ENSBTAG00000015543	ARHGAP35	protein_coding	53947301	54062545
	18	ENSBTAG00000015576	NPAS1	protein_coding	54078441	54094359
	18	ENSBTAG00000015579	TMEM160	protein_coding	54094492	54097330
	18	ENSBTAG00000009286	ZC3H4	protein_coding	54113875	54149783
	18	ENSBTAG00000002676	SAE1	protein_coding	54170188	54232475
	18	ENSBTAG00000050313	BBC3	protein_coding	54238253	54242265
	18	ENSBTAG00000014117	CCDC9	protein_coding	54269145	54282523
	18	ENSBTAG00000053132	INAFM1	protein_coding	54282903	54283340
	18	ENSBTAG00000020872	C5AR1	protein_coding	54313941	54328002
	18	ENSBTAG00000037735	C5AR2	protein_coding	54337816	54342561
	18	ENSBTAG00000006848	DHX34	protein_coding	54344182	54371183
	20	ENSBTAG00000029651	5S_rRNA	rRNA	19834881	19834994
	20	ENSBTAG00000055189		lncRNA	19996164	20014934
	20	ENSBTAG00000055189		lncRNA	19996164	20014934
	20	ENSBTAG00000055189		lncRNA	19996164	20014934
	20	ENSBTAG00000055189		lncRNA	19996164	20014934
	20	ENSBTAG00000055189		lncRNA	19996164	20014934
	20	ENSBTAG00000055189		lncRNA	19996164	20014934
	20	ENSBTAG00000055189		lncRNA	19996164	20014934
	20	ENSBTAG00000000494	PDE4D	protein_coding	20014955	20315593
	20	ENSBTAG00000052931		protein_coding	20316279	20316467
	20	ENSBTAG00000052931		protein_coding	20316279	20316467
	20	ENSBTAG00000052931		protein_coding	20316279	20316467
	20	ENSBTAG00000052931		protein_coding	20316279	20316467
	20	ENSBTAG00000052931		protein_coding	20316279	20316467
	20	ENSBTAG00000052931		protein_coding	20316279	20316467
	20	ENSBTAG00000052931		protein_coding	20316279	20316467
	20	ENSBTAG00000007306	RAB3C	protein_coding	20440181	20735999
	20	ENSBTAG00000043799	5S_rRNA	rRNA	20645702	20645827
	20	ENSBTAG00000016770	GAPT	protein_coding	20805729	20810823
	20	ENSBTAG00000016771	PLK2	protein_coding	20847409	20853378

## Sheet: S3
Additional file 1 Table S3: Kyoto Encyclopedia of Genes and Genomes (KEGG) pathways including the candidate genes identified for female reproduction peformance traits in Nellore cattle
Trait	Term	Gene Count	P-value	FDR
REBA	bta04215:Apoptosis - multiple species	2	0.090895	1
REBB	bta04740:Olfactory transduction	14	0.0259502	1
	bta00240:Pyrimidine metabolism	3	0.045977	1
	bta00230:Purine metabolism	4	0.0477578	1
	bta00740:Riboflavin metabolism	2	0.0479806	1
	bta01232:Nucleotide metabolism	3	0.0972724	1
REB	bta00531:Glycosaminoglycan degradation	3	0.00167539	0.157486
	bta04724:Glutamatergic synapse	3	0.0399318	1
	bta04142:Lysosome	3	0.0570001	1
	bta04360:Axon guidance	3	0.0885195	1
	bta05014:Amyotrophic lateral sclerosis	4	0.0894559	1
PP14	bta05168:Herpes simplex virus 1 infection	9	0.0004	0.0407967
	bta05010:Alzheimer disease	7	0.00822148	0.419295
	bta05014:Amyotrophic lateral sclerosis	6	0.0262886	0.893811
	bta05016:Huntington disease	5	0.0517101	1
	bta05022:Pathways of neurodegeneration - multiple diseases	6	0.0645355	1
STAY	bta05167:Kaposi sarcoma-associated herpesvirus infection	4	0.0422637	1
	bta05170:Human immunodeficiency virus 1 infection	4	0.0534611	1
	bta04014:Ras signaling pathway	4	0.0556383	1
	bta04611:Platelet activation	3	0.0691565	1
	bta04728:Dopaminergic synapse	3	0.0813509	1
	bta04371:Apelin signaling pathway	3	0.0887538	1

## Sheet: S4
Additional file 1 Table S4: Gene Ontology (GO) terms including the candidate genes identified for female reproduction peformance traits in Nellore cattle
Traits	ONTOLOGY	ID	Description	P-value	Count	FDR
REBA	BP	GO:2001020	regulation of response to DNA damage stimulus	0.0190018	2	1
	BP	GO:0050796	regulation of insulin secretion	0.0739061	2	1
	BP	GO:1900182	positive regulation of protein localization to nucleus	0.0798171	2	1
	MF	GO:0004143	diacylglycerol kinase activity	0.0378868	2	1
	MF	GO:0008381	mechanically-gated ion channel activity	0.0501993	2	1
	MF	GO:0048027	mRNA 5'-UTR binding	0.0713746	2	1
REBB	BP	GO:0007187	G-protein coupled receptor signaling pathway, coupled to cyclic nucleotide second messenger	1.21294e-07	7	6.45283e-05
	BP	GO:0007268	chemical synaptic transmission	1.87506e-05	8	0.00498767
	BP	GO:0090494	dopamine uptake	0.00044203	3	0.047032
	BP	GO:0051610	serotonin uptake	0.00044203	3	0.047032
	BP	GO:0009143	nucleoside triphosphate catabolic process	0.00044203	3	0.047032
	BP	GO:0006457	protein folding	0.00338084	5	0.299768
	BP	GO:0051973	positive regulation of telomerase activity	0.011021	3	0.732895
	BP	GO:0032212	positive regulation of telomere maintenance via telomerase	0.011021	3	0.732895
	BP	GO:0051615	histamine uptake	0.0164018	2	0.969528
	BP	GO:0015695	organic cation transport	0.0218097	2	0.996255
	BP	GO:0051620	norepinephrine uptake	0.0271882	2	0.996255
	BP	GO:0007160	cell-matrix adhesion	0.0417773	3	0.996255
	BP	GO:0042908	xenobiotic transport	0.0536449	2	0.996255
	BP	GO:0045879	negative regulation of smoothened signaling pathway	0.0894924	2	0.996255
	MF	GO:0004993	G-protein coupled serotonin receptor activity	8.83221e-08	7	1.67812e-05
	MF	GO:0030594	neurotransmitter receptor activity	8.78509e-06	7	0.000834584
	MF	GO:0004984	olfactory receptor activity	0.000256494	17	0.0162446
	MF	GO:0008504	monoamine transmembrane transporter activity	0.000642216	3	0.0305053
	MF	GO:0019534	toxin transporter activity	0.000853155	3	0.0324199
	MF	GO:0005326	neurotransmitter transporter activity	0.00271253	3	0.0858967
	MF	GO:0015214	pyrimidine nucleoside transmembrane transporter activity	0.0111852	2	0.303599
	MF	GO:0051082	unfolded protein binding	0.0154413	4	0.36673
	MF	GO:0004528	phosphodiesterase I activity	0.0222466	2	0.422684
	MF	GO:0015651	quaternary ammonium group transmembrane transporter activity	0.0222466	2	0.422684
	MF	GO:0015101	organic cation transmembrane transporter activity	0.0331853	2	0.557858
	MF	GO:0047429	nucleoside-triphosphate diphosphatase activity	0.0386092	2	0.557858
	MF	GO:1905394	retromer complex binding	0.0386092	2	0.557858
	MF	GO:0003779	actin binding	0.0411053	5	0.557858
	MF	GO:0019901	protein kinase binding	0.0525743	6	0.665941
	MF	GO:0042910	xenobiotic transporter activity	0.080929	2	0.961032
	MF	GO:0008381	mechanically-gated ion channel activity	0.0860875	2	0.962155
	CC	GO:0030425	dendrite	0.000425657	8	0.071936
	CC	GO:0045202	synapse	0.00322895	8	0.272846
	CC	GO:0048471	perinuclear region of cytoplasm	0.0386493	7	1
	CC	GO:0016324	apical plasma membrane	0.0469736	5	1
	CC	GO:0005887	integral component of plasma membrane	0.0617892	10	1
	CC	GO:0005667	transcription factor complex	0.07356	4	1
	CC	GO:0031314	extrinsic component of mitochondrial inner membrane	0.0748824	2	1
	CC	GO:0030140	trans-Golgi network transport vesicle	0.0800132	2	1
	CC	GO:0005832	chaperonin-containing T-complex	0.0800132	2	1
	CC	GO:0005635	nuclear envelope	0.0975999	3	1
REB	BP	GO:0071493	cellular response to UV-B	0.000286944	3	0.0757531
	BP	GO:0030214	hyaluronan catabolic process	0.000920962	3	0.106427
	BP	GO:0046677	response to antibiotic	0.0012094	3	0.106427
	BP	GO:0051216	cartilage development	0.00609062	3	0.401981
	BP	GO:0009615	response to virus	0.0110669	3	0.567625
	BP	GO:0071347	cellular response to interleukin-1	0.0152691	3	0.567625
	BP	GO:0001973	adenosine receptor signaling pathway	0.0161514	2	0.567625
	BP	GO:0006473	protein acetylation	0.0193508	2	0.567625
	BP	GO:0010764	negative regulation of fibroblast migration	0.0193508	2	0.567625
	BP	GO:1902600	hydrogen ion transmembrane transport	0.0266194	3	0.702752
	BP	GO:0071356	cellular response to tumor necrosis factor	0.0298568	3	0.705026
	BP	GO:0000302	response to reactive oxygen species	0.0320467	2	0.705026
	BP	GO:0044344	cellular response to fibroblast growth factor stimulus	0.0507884	2	0.984618
	BP	GO:0007605	sensory perception of sound	0.0522146	3	0.984618
	BP	GO:0005975	carbohydrate metabolic process	0.0580806	3	0.990415
	BP	GO:0042474	middle ear morphogenesis	0.0600251	2	0.990415
	BP	GO:0036158	outer dynein arm assembly	0.0661339	2	1
	BP	GO:0048843	negative regulation of axon extension involved in axon guidance	0.0782347	2	1
	BP	GO:0071526	semaphorin-plexin signaling pathway	0.0782347	2	1
	BP	GO:0048705	skeletal system morphogenesis	0.0812358	2	1
	BP	GO:0007193	adenylate cyclase-inhibiting G-protein coupled receptor signaling pathway	0.0990418	2	1
	MF	GO:0004888	transmembrane signaling receptor activity	3.11956e-06	7	0.000364988
	MF	GO:0004415	hyalurononglucosaminidase activity	0.000410482	3	0.0240132
	MF	GO:0033906	hyaluronoglucuronidase activity	0.00684892	2	0.267108
	MF	GO:0015252	hydrogen ion channel activity	0.0237699	2	0.69527
	MF	GO:0008080	N-acetyltransferase activity	0.0469836	2	1
	MF	GO:0031683	G-protein beta/gamma-subunit complex binding	0.0632313	2	1
	MF	GO:0030215	semaphorin receptor binding	0.066448	2	1
	MF	GO:0045499	chemorepellent activity	0.0886624	2	1
	CC	GO:0016324	apical plasma membrane	0.046067	4	1
PP14	BP	GO:0007249	I-kappaB kinase/NF-kappaB signaling	0.000692774	4	0.333224
	BP	GO:0050862	positive regulation of T cell receptor signaling pathway	0.00214818	3	0.516638
	BP	GO:0070328	triglyceride homeostasis	0.00370691	3	0.594342
	BP	GO:0060370	susceptibility to T cell mediated cytotoxicity	0.00867134	2	0.624297
	BP	GO:0046814	coreceptor-mediated virion attachment to host cell	0.00867134	2	0.624297
	BP	GO:0006357	regulation of transcription from RNA polymerase II promoter	0.0115769	13	0.624297
	BP	GO:0002891	positive regulation of immunoglobulin mediated immune response	0.0129792	2	0.624297
	BP	GO:0034382	chylomicron remnant clearance	0.0129792	2	0.624297
	BP	GO:0051654	establishment of mitochondrion localization	0.0129792	2	0.624297
	BP	GO:0042271	susceptibility to natural killer cell mediated cytotoxicity	0.0129792	2	0.624297
	BP	GO:0034384	high-density lipoprotein particle clearance	0.0257921	2	0.954309
	BP	GO:0002860	positive regulation of natural killer cell mediated cytotoxicity directed against tumor cell target	0.0257921	2	0.954309
	BP	GO:0019064	fusion of virus membrane with host plasma membrane	0.0257921	2	0.954309
	BP	GO:0033005	positive regulation of mast cell activation	0.0300266	2	1
	BP	GO:0006869	lipid transport	0.0324808	3	1
	BP	GO:0051006	positive regulation of lipoprotein lipase activity	0.038441	2	1
	BP	GO:0007010	cytoskeleton organization	0.0411428	3	1
	BP	GO:0045861	negative regulation of proteolysis	0.0426212	2	1
	BP	GO:0050728	negative regulation of inflammatory response	0.0442031	3	1
	BP	GO:0051044	positive regulation of membrane protein ectodomain proteolysis	0.0509279	2	1
	BP	GO:0032438	melanosome organization	0.0550545	2	1
	BP	GO:0045723	positive regulation of fatty acid biosynthetic process	0.0591635	2	1
	BP	GO:0043011	myeloid dendritic cell differentiation	0.0673286	2	1
	BP	GO:0010875	positive regulation of cholesterol efflux	0.0754238	2	1
	BP	GO:0046596	regulation of viral entry into host cell	0.0794454	2	1
	BP	GO:0001675	acrosome assembly	0.0794454	2	1
	BP	GO:0030163	protein catabolic process	0.0953599	2	1
	BP	GO:0050873	brown fat cell differentiation	0.0953599	2	1
	BP	GO:0042981	regulation of apoptotic process	0.0972461	3	1
	MF	GO:0005102	receptor binding	0.00932798	5	0.613218
	MF	GO:0000981	RNA polymerase II transcription factor activity, sequence-specific DNA binding	0.0130406	10	0.613218
	MF	GO:0030548	acetylcholine receptor regulator activity	0.0195444	2	0.613218
	MF	GO:0000978	RNA polymerase II core promoter proximal region sequence-specific DNA binding	0.0199746	10	0.613218
	MF	GO:0042802	identical protein binding	0.0210006	10	0.613218
	MF	GO:0016004	phospholipase activator activity	0.0387121	2	0.913135
	MF	GO:0048156	tau protein binding	0.0462753	2	0.913135
	MF	GO:0008320	protein transmembrane transporter activity	0.0500348	2	0.913135
	MF	GO:0043274	phospholipase binding	0.0686144	2	1
	MF	GO:0008201	heparin binding	0.0967087	3	1
	CC	GO:0034361	very-low-density lipoprotein particle	0.00184796	3	0.173753
	CC	GO:0034364	high-density lipoprotein particle	0.00261282	3	0.173753
	CC	GO:0034363	intermediate-density lipoprotein particle	0.0159881	2	0.708807
	CC	GO:0031594	neuromuscular junction	0.0228291	3	0.759067
	CC	GO:0034362	low-density lipoprotein particle	0.0356185	2	0.804994
	CC	GO:0042627	chylomicron	0.0394979	2	0.804994
	CC	GO:0043083	synaptic cleft	0.0433619	2	0.804994
	CC	GO:0005634	nucleus	0.0484207	24	0.804994
STAY	BP	GO:0050778	positive regulation of immune response	3.25621e-06	4	0.00122759
	BP	GO:0006516	glycoprotein catabolic process	3.3085e-05	4	0.00623653
	BP	GO:0007259	JAK-STAT cascade	0.00015623	4	0.0196329
	BP	GO:0031146	SCF-dependent proteasomal ubiquitin-dependent protein catabolic process	0.00254578	4	0.23994
	BP	GO:0030433	ubiquitin-dependent ERAD pathway	0.00501653	4	0.367485
	BP	GO:0018105	peptidyl-serine phosphorylation	0.00584857	5	0.367485
	BP	GO:0051607	defense response to virus	0.0125836	5	0.648843
	BP	GO:0015807	L-amino acid transport	0.0137686	2	0.648843
	BP	GO:0045087	innate immune response	0.0215382	6	0.90221
	BP	GO:1902475	L-alpha-amino acid transmembrane transport	0.0273499	2	0.937357
	BP	GO:0002430	complement receptor mediated signaling pathway	0.0273499	2	0.937357
	BP	GO:0018107	peptidyl-threonine phosphorylation	0.0312646	3	0.98223
	BP	GO:0016567	protein ubiquitination	0.0523609	5	1
	BP	GO:0007204	positive regulation of cytosolic calcium ion concentration	0.0526397	3	1
	BP	GO:0000289	nuclear-transcribed mRNA poly(A) tail shortening	0.0539612	2	1
	BP	GO:0001836	release of cytochrome c from mitochondria	0.0626709	2	1
	BP	GO:1900153	positive regulation of nuclear-transcribed mRNA catabolic process, deadenylation-dependent decay	0.0626709	2	1
	BP	GO:0045766	positive regulation of angiogenesis	0.0777968	3	1
	BP	GO:0098656	anion transmembrane transport	0.0841003	2	1
	BP	GO:0043525	positive regulation of neuron apoptotic process	0.092536	2	1
	BP	GO:0006402	mRNA catabolic process	0.096725	2	1
	MF	GO:0004712	protein serine/threonine/tyrosine kinase activity	0.00350762	6	0.324891
	MF	GO:0004878	complement component C5a receptor activity	0.00760846	2	0.324891
	MF	GO:0005102	receptor binding	0.00805091	5	0.324891
	MF	GO:0003729	mRNA binding	0.00902474	5	0.324891
	MF	GO:0043008	ATP-dependent protein binding	0.0151599	2	0.389094
	MF	GO:0044877	macromolecular complex binding	0.016991	4	0.389094
	MF	GO:0004875	complement receptor activity	0.0189143	2	0.389094
	MF	GO:0005125	cytokine activity	0.0409136	4	0.681578
	MF	GO:0046872	metal ion binding	0.0425986	12	0.681578
	MF	GO:0015175	neutral amino acid transmembrane transporter activity	0.0592932	2	0.853822
	MF	GO:0005524	ATP binding	0.0918326	10	1
	CC	GO:0019005	SCF ubiquitin ligase complex	0.0030321	4	0.357788
	CC	GO:0000932	P-body	0.0372963	3	1
	CC	GO:0005654	nucleoplasm	0.0448015	15	1
	CC	GO:0034704	calcium channel complex	0.0614134	2	1
	CC	GO:0005737	cytoplasm	0.0826912	22	1
	CC	GO:0005813	centrosome	0.0996511	5	1

## Sheet: S5
Additional file 1 Table S5: Significant SNPs identified for semen quality traits in Nellore cattle
Trait	chromosome	SNP	Position	Pvalue
VOL	1	BOVINEHD0100000459	2229077	7.8654e-06
	11	BOVINEHD1100026833	92329972	1.67463e-05
	12	BOVINEHD1200000583	2151211	2.74906e-05
	12	BOVINEHD1200001002	3175749	3.15674e-05
	13	BOVINEHD4100010045	26904228	7.5434e-06
	25	BOVINEHD2500000211	957796	3.56754e-05
	25	BOVINEHD4100016797	963620	3.92318e-05
	25	BOVINEHD2500009303	33242005	1.17109e-05
	25	BOVINEHD2500009304	33242941	1.17109e-05
	25	BOVINEHD2500009305	33244266	9.0907e-06
	X	BOVINEHD3000036267	120877885	1.66502e-05
MOT	3	BOVINEHD0300000281	1087160	7.54252e-06
	12	BOVINEHD1200026090	85114577	4.44785e-06
	12	BOVINEHD1200026091	85117113	4.99814e-06
	12	BOVINEHD1200026102	85149860	7.46614e-06
	12	BOVINEHD1200026104	85151505	7.5622e-06
	12	BOVINEHD1200026105	85156003	1.56471e-05
	12	BOVINEHD1200026106	85164406	4.85871e-06
	19	BOVINEHD1900001058	4267064	1.10653e-06
	27	BOVINEHD2700007030	25881023	2.20369e-05
VIG	9	BOVINEHD0900006390	23430616	2.80336e-06
	9	BOVINEHD0900006394	23441779	3.00414e-06
	9	BOVINEHD0900006400	23451644	1.3235e-05
	10	BOVINEHD1000029127	99531212	2.23111e-05
	13	BOVINEHD1300013172	44909636	8.29936e-06
	24	BOVINEHD2400009416	33688753	6.61964e-06
	24	BOVINEHD2400009417	33695283	7.15867e-06
	24	BOVINEHD2400009418	33698478	6.86719e-06
	25	BOVINEHD2500006938	24384127	2.86164e-05
	25	BOVINEHD2500006939	24388393	2.2593e-05
	27	BOVINEHD2700007032	25888602	5.58193e-05
TURB	8	BOVINEHD0800016764	55280545	8.82528e-06
	8	BOVINEHD0800016773	55311260	1.41625e-06
	8	BOVINEHD0800016782	55352825	1.09459e-05
	8	BOVINEHD0800017135	56706072	1.33538e-05
	8	BOVINEHD0800017138	56723174	1.70973e-05
	8	BOVINEHD0800017143	56746366	2.44384e-05
	8	BOVINEHD0800017145	56749895	1.61449e-05
	9	BOVINEHD0900028774	98017972	3.89158e-06
	9	BOVINEHD0900028775	98021334	1.06097e-05
	9	BOVINEHD0900028780	98040158	1.46926e-05
	9	BOVINEHD0900031164	98054990	1.30417e-05
	9	BOVINEHD0900028786	98060974	1.61625e-05
	9	BOVINEHD0900028787	98063944	1.30417e-05
	9	BOVINEHD0900028788	98067371	1.27619e-05
	9	BOVINEHD0900028791	98077935	1.56951e-05
	23	BOVINEHD2300002527	10377389	4.08596e-05
	24	BOVINEHD2400001448	5103473	2.90151e-07
	24	BOVINEHD2400001449	5104343	2.90151e-07
	24	BOVINEHD2400001450	5105076	2.98967e-07
	24	BOVINEHD2400001459	5133380	1.3256e-06
	24	BOVINEHD2400001464	5156581	4.14751e-06
	24	ARS_BFGL_NGS_32109	5169324	6.61874e-07
	24	BOVINEHD2400001467	5174209	6.53731e-07
	25	BOVINEHD2500001351	5562726	5.4986e-05

## Sheet: S6
Additional file 1 Table S6: Gene Ontology (GO) terms including the candidate genes identified for semen quality traits in Nellore cattle
Traits	ONTOLOGY	ID	Description	P-value	Count	FDR
VOL	BP	GO:0030259	lipid glycosylation	0.00294657	3	1
	BP	GO:0019243	methylglyoxal catabolic process to D-lactate via S-lactoyl-glutathione	0.0174538	2	1
	BP	GO:0001956	positive regulation of neurotransmitter secretion	0.0232044	2	1
	BP	GO:1905050	positive regulation of metallopeptidase activity	0.0232044	2	1
	BP	GO:0016338	calcium-independent cell-cell adhesion via plasma membrane cell-adhesion molecules	0.0289217	2	1
	BP	GO:0000455	enzyme-directed rRNA pseudouridine synthesis	0.0346059	2	1
	BP	GO:0019221	cytokine-mediated signaling pathway	0.0533613	4	1
	BP	GO:0045956	positive regulation of calcium ion-dependent exocytosis	0.0570152	2	1
	BP	GO:1900264	positive regulation of DNA-directed DNA polymerase activity	0.0625366	2	1
	BP	GO:0048663	neuron fate commitment	0.0680259	2	1
	BP	GO:0006508	proteolysis	0.0747055	4	1
	BP	GO:0000712	resolution of meiotic recombination intermediates	0.0843039	2	1
	BP	GO:0060337	type I interferon signaling pathway	0.0949992	2	1
	MF	GO:0004896	cytokine receptor activity	0.00202713	4	0.193179
	MF	GO:0016740	transferase activity	0.00262503	4	0.193179
	MF	GO:0016758	transferase activity, transferring hexosyl groups	0.0035996	3	0.193179
	MF	GO:0004905	type I interferon receptor activity	0.00945185	2	0.379547
	MF	GO:0004252	serine-type endopeptidase activity	0.0140767	5	0.379547
	MF	GO:0004416	hydroxyacylglutathione hydrolase activity	0.0141446	2	0.379547
	MF	GO:0016757	transferase activity, transferring glycosyl groups	0.0280061	3	0.644141
	MF	GO:0003689	DNA clamp loader activity	0.0372807	2	0.750274
	MF	GO:0017116	single-stranded DNA-dependent ATP-dependent DNA helicase activity	0.0554025	2	0.991089
	MF	GO:0042813	Wnt-activated receptor activity	0.0643365	2	1
	CC	GO:0031390	Ctf18 RFC-like complex	0.0335851	2	1
	CC	GO:0031982	vesicle	0.0434182	3	1
MOT	BP	GO:0038063	collagen-activated tyrosine kinase receptor signaling pathway	0.0136093	2	1
	MF	GO:0005201	extracellular matrix structural constituent	0.0626515	2	1
	CC	GO:0005587	collagen type IV trimer	0.00926523	2	0.435466
	CC	GO:0016020	membrane	0.0358411	5	0.842265
	CC	GO:0005581	collagen trimer	0.0631526	2	0.927138
	CC	GO:0005604	basement membrane	0.0826268	2	0.927138
VIG	BP	GO:1903861	positive regulation of dendrite extension	0.0843716	3	1
	BP	GO:0000209	protein polyubiquitination	0.0542427	2	1
	BP	GO:0018105	peptidyl-serine phosphorylation	0.0797662	3	1
	BP	GO:0006513	protein monoubiquitination	0.090508	3	1
	BP	GO:0035025	positive regulation of Rho protein signal transduction	0.0937632	2	1
	MF	GO:0004707	MAP kinase activity	0.0996976	2	1
	MF	GO:0043274	phospholipase binding	0.0379007	2	1
	MF	GO:0044877	macromolecular complex binding	0.0453103	2	1
	MF	GO:0003714	transcription corepressor activity	0.0529212	3	1
	MF	GO:0030332	cyclin binding	0.0582353	3	1
	MF	GO:0031624	ubiquitin conjugating enzyme binding	0.0696079	2	1
	CC	GO:0005654	nucleoplasm	0.0660407	7	1
TURB	BP	GO:1903861	positive regulation of dendrite extension	0.0199173	2	1
	BP	GO:0042060	wound healing	0.0575095	2	1
	BP	GO:0035556	intracellular signal transduction	0.0679962	3	1
	MF	GO:0004707	MAP kinase activity	0.0138	2	0.353421
	MF	GO:0043274	phospholipase binding	0.0165384	2	0.353421
	MF	GO:0031625	ubiquitin protein ligase binding	0.0209643	3	0.353421
	MF	GO:0004712	protein serine/threonine/tyrosine kinase activity	0.0248015	3	0.353421
	MF	GO:0004674	protein serine/threonine kinase activity	0.0336564	3	0.383683
	MF	GO:0001664	G-protein coupled receptor binding	0.0506111	2	0.480805
	CC	GO:0005737	cytoplasm	0.0851734	8	1

## Sheet: S7
Additional file 1 Table S7: Candidate genes for semen quality traits in Nellore cattle
Trait	chromosome	ensembl_gene_id	gene_name	gene_biotype	start_position	end_position
VOL	1	ENSBTAG00000021997	ITSN1	protein_coding	1665339	1908788
	1	ENSBTAG00000008490	CRYZL1	protein_coding	1909498	1943914
	1	ENSBTAG00000035175	DONSON	protein_coding	1942815	1954023
	1	ENSBTAG00000008482	SON	protein_coding	1954230	1985068
	1	ENSBTAG00000052933	bta-mir-6501	miRNA	1978829	1978892
	1	ENSBTAG00000009188	GART	protein_coding	1985522	2012383
	1	ENSBTAG00000009187	DNAJC28	protein_coding	2028900	2030042
	1	ENSBTAG00000001258	TMEM50B	protein_coding	2046733	2083566
	1	ENSBTAG00000043399		snoRNA	2089684	2089808
	1	ENSBTAG00000012899	IFNGR2	protein_coding	2098968	2124278
	1	ENSBTAG00000021819	IFNAR1	protein_coding	2189895	2218344
	1	ENSBTAG00000019404	IL10RB	protein_coding	2242523	2314142
	1	ENSBTAG00000015212	IFNAR2	protein_coding	2315596	2350090
	1	ENSBTAG00000051429		protein_coding	2398499	2398810
	1	ENSBTAG00000051548		protein_coding	2410576	2410773
	1	ENSBTAG00000037547	OLIG1	protein_coding	2497798	2499871
	1	ENSBTAG00000054023		lncRNA	2506295	2508518
	1	ENSBTAG00000049136	OLIG2	protein_coding	2547063	2548046
	11	ENSBTAG00000039201		protein_coding	92235653	92241230
	11	ENSBTAG00000039186		protein_coding	92281916	92299694
	11	ENSBTAG00000012090	GGTA1	protein_coding	92317777	92395185
	11	ENSBTAG00000008232	DAB2IP	protein_coding	92474356	92686144
	11	ENSBTAG00000012827		protein_coding	92715936	92922596
	12	ENSBTAG00000009308	TDRD3	protein_coding	1586960	1813642
	12	ENSBTAG00000012443	DIAPH3	protein_coding	2180988	2743479
	12	ENSBTAG00000048324		lncRNA	2939251	2977928
	12	ENSBTAG00000052601		lncRNA	3008464	3045091
	12	ENSBTAG00000051623		protein_coding	3473856	3474092
	13	ENSBTAG00000002123	MYO3A	protein_coding	26492604	26661536
	13	ENSBTAG00000008056	GAD2	protein_coding	26665423	26728690
	13	ENSBTAG00000003640	GJD4	protein_coding	26756928	26764493
	13	ENSBTAG00000052989	FZD8	protein_coding	26785273	26787345
	13	ENSBTAG00000047440		miRNA	26787094	26787163
	13	ENSBTAG00000042704		snRNA	26914622	26914745
	25	ENSBTAG00000016591	RAB11FIP3	protein_coding	404523	464177
	25	ENSBTAG00000016592	CAPN15	protein_coding	474248	485664
	25	ENSBTAG00000033739	PRR35	protein_coding	493606	495785
	25	ENSBTAG00000048251	NHLRC4	protein_coding	498198	498569
	25	ENSBTAG00000016594	PIGQ	protein_coding	499022	512246
	25	ENSBTAG00000007880	RAB40C	protein_coding	517353	539807
	25	ENSBTAG00000002737	WFIKKN1	protein_coding	541147	543770
	25	ENSBTAG00000002735	METTL26	protein_coding	544098	546240
	25	ENSBTAG00000045857	MCRIP2	protein_coding	546281	558068
	25	ENSBTAG00000052532		protein_coding	570916	573229
	25	ENSBTAG00000004551	RHOT2	protein_coding	573401	578970
	25	ENSBTAG00000017284	RHBDL1	protein_coding	580180	582397
	25	ENSBTAG00000038330		protein_coding	582900	584292
	25	ENSBTAG00000019136	STUB1	protein_coding	583662	586777
	25	ENSBTAG00000033672	JMJD8	protein_coding	586824	592182
	25	ENSBTAG00000019006	WDR24	protein_coding	588604	593763
	25	ENSBTAG00000019008	FBXL16	protein_coding	595099	606604
	25	ENSBTAG00000020198	METRN	protein_coding	606827	617065
	25	ENSBTAG00000049482	ANTKMT	protein_coding	619682	622358
	25	ENSBTAG00000002470	CCDC78	protein_coding	621018	625700
	25	ENSBTAG00000002481	HAGHL	protein_coding	625848	628530
	25	ENSBTAG00000002484	CIAO3	protein_coding	628093	635930
	25	ENSBTAG00000000177	MSLN	protein_coding	650311	653932
	25	ENSBTAG00000033580		pseudogene	654368	660856
	25	ENSBTAG00000000179	RPUSD1	protein_coding	666146	669347
	25	ENSBTAG00000019743	CHTF18	protein_coding	669580	678220
	25	ENSBTAG00000033526	GNG13	protein_coding	677753	678135
	25	ENSBTAG00000019745	LMF1	protein_coding	714685	777085
	25	ENSBTAG00000020737	SOX8	protein_coding	788526	793121
	25	ENSBTAG00000039974	SSTR5	protein_coding	858332	859438
	25	ENSBTAG00000033481	C1QTNF8	protein_coding	866917	868276
	25	ENSBTAG00000012601	TEKT4	protein_coding	872390	878381
	25	ENSBTAG00000049617		protein_coding	872893	881558
	25	ENSBTAG00000053940		protein_coding	930440	932741
	25	ENSBTAG00000026461	CACNA1H	protein_coding	930615	988927
	25	ENSBTAG00000016520		protein_coding	990596	992595
	25	ENSBTAG00000007325	TPSB2	protein_coding	996893	1000217
	25	ENSBTAG00000046722		protein_coding	1009957	1011972
	25	ENSBTAG00000046965		protein_coding	1020808	1025693
	25	ENSBTAG00000038866	UBE2I	protein_coding	1039180	1050840
	25	ENSBTAG00000014100	BAIAP3	protein_coding	1056554	1070398
	25	ENSBTAG00000014101	TSR3	protein_coding	1070341	1072788
	25	ENSBTAG00000014118	GNPTG	pseudogene	1072873	1083886
	25	ENSBTAG00000051573		protein_coding	1082558	1083157
	25	ENSBTAG00000014126	UNKL	protein_coding	1084235	1115788
	25	ENSBTAG00000033395	UQCC4	protein_coding	1119267	1120754
	25	ENSBTAG00000000568	CCDC154	protein_coding	1129364	1137303
	25	ENSBTAG00000015889	CLCN7	protein_coding	1138152	1158761
	25	ENSBTAG00000005148	PTX4	protein_coding	1162390	1165731
	25	ENSBTAG00000033389		pseudogene	1169985	1170946
	25	ENSBTAG00000019086	TELO2	protein_coding	1173828	1185501
	25	ENSBTAG00000007245	IFT140	protein_coding	1184871	1241910
	25	ENSBTAG00000007246	TMEM204	protein_coding	1197395	1209836
	25	ENSBTAG00000002202	CRAMP1	protein_coding	1246615	1285603
	25	ENSBTAG00000002209	JPT2	protein_coding	1289631	1302440
	25	ENSBTAG00000002211	MAPK8IP3	protein_coding	1305450	1349482
	25	ENSBTAG00000052060		protein_coding	1319528	1320733
	25	ENSBTAG00000016552	NME3	protein_coding	1349764	1351265
	25	ENSBTAG00000026415	MRPS34	protein_coding	1350952	1353440
	25	ENSBTAG00000016553	EME2	protein_coding	1352321	1355120
	25	ENSBTAG00000016558	SPSB3	protein_coding	1355612	1361181
	25	ENSBTAG00000016561	NUBP2	protein_coding	1361638	1366860
	25	ENSBTAG00000033299	IGFALS	protein_coding	1367532	1371456
	25	ENSBTAG00000019998	HAGH	protein_coding	1379520	1393408
	25	ENSBTAG00000033015	FAHD1	protein_coding	1392519	1394143
	25	ENSBTAG00000020001	MEIOB	protein_coding	1403263	1439041
	25	ENSBTAG00000026286	GTF2IRD2	protein_coding	32720293	32750192
	25	ENSBTAG00000003305	NCF1	protein_coding	32758258	32773118
	25	ENSBTAG00000009780	GTF2I	protein_coding	32782209	32863447
	25	ENSBTAG00000044775	bta-mir-2387	miRNA	32930343	32930420
	25	ENSBTAG00000011875	CLIP2	protein_coding	33057243	33109136
	25	ENSBTAG00000052143		lncRNA	33130456	33134853
	25	ENSBTAG00000018589	RFC2	protein_coding	33161500	33175530
	25	ENSBTAG00000045767	LAT2	protein_coding	33176555	33192047
	25	ENSBTAG00000047249	EIF4H	protein_coding	33197879	33219477
	25	ENSBTAG00000046551		snoRNA	33205386	33205508
	25	ENSBTAG00000044083	LIMK1	protein_coding	33239249	33265065
	25	ENSBTAG00000019517	ELN	protein_coding	33277644	33310763
	25	ENSBTAG00000014810	TMEM270	protein_coding	33446069	33447713
	25	ENSBTAG00000051532		protein_coding	33463620	33464838
	25	ENSBTAG00000001374	METTL27	protein_coding	33472201	33476894
	25	ENSBTAG00000026278	CLDN4	protein_coding	33477756	33479301
	25	ENSBTAG00000040432	CLDN3	protein_coding	33507968	33509181
	25	ENSBTAG00000010339	ABHD11	protein_coding	33530965	33533374
	25	ENSBTAG00000017075	STX1A	protein_coding	33543190	33561036
	25	ENSBTAG00000017067	BUD23	protein_coding	33562095	33573445
	25	ENSBTAG00000044466		scaRNA	33563364	33563492
	25	ENSBTAG00000009022	DNAJC30	protein_coding	33573623	33575091
	25	ENSBTAG00000008487	VPS37D	protein_coding	33581566	33585569
	25	ENSBTAG00000009153	MLXIPL	protein_coding	33613971	33632441
	25	ENSBTAG00000000321	TBL2	protein_coding	33639559	33645465
	25	ENSBTAG00000020544	BCL7B	protein_coding	33651490	33669383
	25	ENSBTAG00000005197	BAZ1B	protein_coding	33673612	33729479
	25	ENSBTAG00000044552	7SK	misc_RNA	33715107	33715255
	25	ENSBTAG00000051341	FZD9	protein_coding	33728953	33736376
	X	ENSBTAG00000049480		protein_coding	120924250	120926155
	X	ENSBTAG00000000419	PHEX	protein_coding	121080647	121291280
	X	ENSBTAG00000052700		protein_coding	121155846	121156226
	X	ENSBTAG00000050856	U6	snRNA	121271966	121272069
	X	ENSBTAG00000018382	SMS	protein_coding	121316662	121367485
MOT	3	ENSBTAG00000020969	DCAF6	protein_coding	572630	752300
	3	ENSBTAG00000045284		snoRNA	655627	655738
	3	ENSBTAG00000020968	MPC2	protein_coding	752398	783103
	3	ENSBTAG00000001052	ADCY10	protein_coding	809356	843304
	3	ENSBTAG00000002823	MPZL1	protein_coding	915375	997233
	3	ENSBTAG00000014151	RCSD1	protein_coding	1011191	1083046
	3	ENSBTAG00000008931	CREG1	protein_coding	1148816	1160249
	3	ENSBTAG00000012700	CD247	protein_coding	1182748	1266862
	3	ENSBTAG00000024534	POU2F1	protein_coding	1280068	1481060
	9	ENSBTAG00000006523	SOD2	protein_coding	95955338	95966127
	9	ENSBTAG00000002829	TCP1	protein_coding	96044639	96055563
	12	ENSBTAG00000012019	IRS2	protein_coding	84650925	84655079
	12	ENSBTAG00000043755	5S_rRNA	rRNA	84785731	84785839
	12	ENSBTAG00000045170	5S_rRNA	rRNA	84846217	84846242
	12	ENSBTAG00000012849	COL4A1	protein_coding	84863917	84995777
	12	ENSBTAG00000025210	COL4A2	protein_coding	85040120	85153241
	12	ENSBTAG00000049416	RAB20	protein_coding	85168908	85200403
	12	ENSBTAG00000011466	NAXD	protein_coding	85224846	85238032
	12	ENSBTAG00000011471	CARS2	protein_coding	85238266	85258334
	12	ENSBTAG00000025211	ING1	protein_coding	85262891	85269328
	12	ENSBTAG00000052757		lncRNA	85283603	85285389
	12	ENSBTAG00000004041	ANKRD10	protein_coding	85327078	85359000
	12	ENSBTAG00000020726	ARHGEF7	protein_coding	85435193	85536271
	12	ENSBTAG00000007298	TEX29	protein_coding	85542292	85552388
	19	ENSBTAG00000017345	KIF2B	protein_coding	3777923	3780159
	19	ENSBTAG00000044618		snoRNA	3794155	3794271
	27	ENSBTAG00000001463	TNKS	protein_coding	25497637	25654276
	27	ENSBTAG00000006562		protein_coding	25662613	25669028
	27	ENSBTAG00000044208	DUSP4	protein_coding	25679478	25693390
	27	ENSBTAG00000013579	SARAF	protein_coding	26248680	26273822
	27	ENSBTAG00000053762		protein_coding	26253238	26254695
	27	ENSBTAG00000013581	LEPROTL1	protein_coding	26280336	26290168
	27	ENSBTAG00000000743	MBOAT4	protein_coding	26306486	26315497
	27	ENSBTAG00000000744	DCTN6	protein_coding	26320484	26342212
VIG	9	ENSBTAG00000019418	UBE3D	protein_coding	22791492	22958605
	9	ENSBTAG00000000676	DOP1A	protein_coding	22963808	23089404
	9	ENSBTAG00000050489		protein_coding	23015970	23016125
	9	ENSBTAG00000000679	PGM3	protein_coding	23088493	23116895
	9	ENSBTAG00000015911	RWDD2A	protein_coding	23115913	23120795
	9	ENSBTAG00000005681	ME1	protein_coding	23131908	23352169
	9	ENSBTAG00000052055	PRSS35	protein_coding	23440019	23459196
	9	ENSBTAG00000009355	SNAP91	protein_coding	23477795	23642456
	9	ENSBTAG00000046593		protein_coding	23513662	23514645
	9	ENSBTAG00000017166	C9H6orf58	protein_coding	23751837	23764663
	9	ENSBTAG00000003921	SOGA3	protein_coding	23783735	23829745
	9	ENSBTAG00000003919	KIAA0408	protein_coding	23829766	23859383
	9	ENSBTAG00000003887	ECHDC1	protein_coding	23947563	24000910
	10	ENSBTAG00000001124	GALC	protein_coding	99667901	99724558
	10	ENSBTAG00000012737	GPR65	protein_coding	99742350	99751572
	10	ENSBTAG00000019355	KCNK10	protein_coding	99915023	100073747
	13	ENSBTAG00000054718		lncRNA	44422479	44428190
	13	ENSBTAG00000052258		lncRNA	44448439	44475156
	13	ENSBTAG00000015188	KLF6	protein_coding	44597240	44605699
	13	ENSBTAG00000050577	bta-mir-12028	miRNA	44602930	44602993
	13	ENSBTAG00000052484		lncRNA	44763960	44767912
	13	ENSBTAG00000049772		protein_coding	44820304	44821053
	13	ENSBTAG00000053032		lncRNA	44892298	44896074
	13	ENSBTAG00000002685	PITRM1	protein_coding	45081151	45107887
	13	ENSBTAG00000002683	PFKP	protein_coding	45107041	45161102
	24	ENSBTAG00000010037	TMEM241	protein_coding	33168820	33227343
	24	ENSBTAG00000052335		lncRNA	33227997	33234821
	24	ENSBTAG00000048908		lncRNA	33237243	33287553
	24	ENSBTAG00000008705	CABLES1	protein_coding	33306982	33408139
	24	ENSBTAG00000006743	RBBP8	protein_coding	33499444	33582080
	24	ENSBTAG00000044678	bta-mir-2285o-3	miRNA	33510860	33510940
	24	ENSBTAG00000053575	U6	snRNA	33891564	33891670
	24	ENSBTAG00000050310		lncRNA	34019397	34042517
	24	ENSBTAG00000005734	GATA6	protein_coding	34163203	34192624
	24	ENSBTAG00000049105		lncRNA	34192631	34196009
	24	ENSBTAG00000054127		lncRNA	34194689	34198568
	25	ENSBTAG00000020051	C25H16orf82	protein_coding	24671805	24673861
	25	ENSBTAG00000019530	KDM8	protein_coding	24778510	24800600
	25	ENSBTAG00000002176	NSMCE1	protein_coding	24801771	24839867
	25	ENSBTAG00000001602	IL4R	protein_coding	24872629	24922650
	27	ENSBTAG00000001463	TNKS	protein_coding	25497637	25654276
	27	ENSBTAG00000006562		protein_coding	25662613	25669028
	27	ENSBTAG00000044208	DUSP4	protein_coding	25679478	25693390
	27	ENSBTAG00000013579	SARAF	protein_coding	26248680	26273822
	27	ENSBTAG00000053762		protein_coding	26253238	26254695
	27	ENSBTAG00000013581	LEPROTL1	protein_coding	26280336	26290168
	27	ENSBTAG00000000743	MBOAT4	protein_coding	26306486	26315497
	27	ENSBTAG00000000744	DCTN6	protein_coding	26320484	26342212
	27	ENSBTAG00000050286		lncRNA	26383630	26400889
TURB	8	ENSBTAG00000043622	U6	snRNA	54983872	54983975
	8	ENSBTAG00000003532	TLE4	protein_coding	55576283	55729912
	8	ENSBTAG00000053348		lncRNA	56716918	56752204
	8	ENSBTAG00000006294		protein_coding	57091711	57091938
	9	ENSBTAG00000018996	PRKN	protein_coding	96966927	98112020
	9	ENSBTAG00000053847	bta-mir-2482	miRNA	98171974	98172050
	9	ENSBTAG00000011106	PACRG	protein_coding	98192795	98722419
	23	ENSBTAG00000017251	SLC26A8	protein_coding	9878961	9967961
	23	ENSBTAG00000053805	U6	snRNA	9898520	9898626
	23	ENSBTAG00000020783	MAPK14	protein_coding	9969009	10044336
	23	ENSBTAG00000010007	MAPK13	protein_coding	10058481	10067089
	23	ENSBTAG00000013316	BRPF3	protein_coding	10118401	10154265
	23	ENSBTAG00000015118	PNPLA1	protein_coding	10187681	10245704
	23	ENSBTAG00000017617	BNIP5	protein_coding	10250135	10269825
	23	ENSBTAG00000052568		protein_coding	10303272	10305748
	23	ENSBTAG00000053750	PXT1	protein_coding	10341272	10360192
	23	ENSBTAG00000020595	KCTD20	protein_coding	10377039	10413105
	23	ENSBTAG00000011126	STK38	protein_coding	10417325	10458886
	23	ENSBTAG00000004219		protein_coding	10468465	10468845
	23	ENSBTAG00000040006	SRSF3	protein_coding	10502815	10509269
	23	ENSBTAG00000025617	RPS4Y1	protein_coding	10550062	10565808
	23	ENSBTAG00000008353	CDKN1A	protein_coding	10582308	10590589
	23	ENSBTAG00000045551		protein_coding	10598199	10598507
	23	ENSBTAG00000043057	U6	snRNA	10603351	10603456
	23	ENSBTAG00000050445	RAB44	protein_coding	10616635	10643542
	23	ENSBTAG00000007514	CPNE5	protein_coding	10653672	10757196
	23	ENSBTAG00000002376	PPIL1	protein_coding	10771195	10791508
	23	ENSBTAG00000002393	C23H6orf89	protein_coding	10795467	10831744
	23	ENSBTAG00000002092	PI16	protein_coding	10860919	10873149
	24	ENSBTAG00000051304		lncRNA	5049736	5051177
	24	ENSBTAG00000012889	NETO1	protein_coding	5079442	5181880
	24	ENSBTAG00000005985	CBLN2	protein_coding	5330904	5339295
	25	ENSBTAG00000044570	U6	snRNA	5391711	5391812

## Sheet: S8
Additional file 1 Table S8: Kyoto Encyclopedia of Genes and Genomes (KEGG) pathways including the candidate genes identified for semen quality traits in Nellore cattle
Trait	Term	Gene Count	P-value	FDR
VOL	bta05164:Influenza A	5	0.0126061	1
	bta04380:Osteoclast differentiation	4	0.0287835	1
	bta04650:Natural killer cell mediated cytotoxicity	4	0.040542	1
	bta04150:mTOR signaling pathway	4	0.040542	1
	bta05160:Hepatitis C	4	0.0500166	1
	bta04630:JAK-STAT signaling pathway	4	0.082394	1
VIG	bta01100:Metabolic pathways	5	0.0772656	1
TURB	bta01522:Endocrine resistance	3	0.00205121	0.102675
	bta05014:Amyotrophic lateral sclerosis	4	0.00213906	0.102675
	bta04068:FoxO signaling pathway	3	0.00394306	0.126178
	bta04218:Cellular senescence	3	0.00618911	0.13621
	bta05161:Hepatitis B	3	0.00709428	0.13621
	bta05205:Proteoglycans in cancer	3	0.00933939	0.147162
	bta05167:Kaposi sarcoma-associated herpesvirus infection	3	0.0108032	0.147162
	bta05169:Epstein-Barr virus infection	3	0.0122635	0.147162
	bta05163:Human cytomegalovirus infection	3	0.0139134	0.14841
	bta05171:Coronavirus disease - COVID-19	3	0.0173743	0.166793
	bta04370:VEGF signaling pathway	2	0.042834	0.234404
	bta05022:Pathways of neurodegeneration - multiple diseases	3	0.0487148	0.234404
	bta04664:Fc epsilon RI signaling pathway	2	0.051497	0.234404
	bta05133:Pertussis	2	0.0572349	0.234404
	bta05140:Leishmaniasis	2	0.0572349	0.234404
	bta04917:Prolactin signaling pathway	2	0.0615188	0.234404
	bta04914:Progesterone-mediated oocyte maturation	2	0.065786	0.234404
	bta04912:GnRH signaling pathway	2	0.0679134	0.234404
	bta05235:PD-L1 expression and PD-1 checkpoint pathway in cancer	2	0.0686216	0.234404
	bta04657:IL-17 signaling pathway	2	0.0686216	0.234404
	bta04658:Th1 and Th2 cell differentiation	2	0.0721557	0.234404
	bta04933:AGE-RAGE signaling pathway in diabetic complications	2	0.0749746	0.234404
	bta04625:C-type lectin receptor signaling pathway	2	0.0763814	0.234404
	bta04622:RIG-I-like receptor signaling pathway	2	0.0777863	0.234404
	bta04660:T cell receptor signaling pathway	2	0.0791893	0.234404
	bta04750:Inflammatory mediator regulation of TRP channels	2	0.0798902	0.234404
	bta05145:Toxoplasmosis	2	0.082689	0.234404
	bta04670:Leukocyte transendothelial migration	2	0.0833875	0.234404
	bta04659:Th17 cell differentiation	2	0.0840856	0.234404
	bta04620:Toll-like receptor signaling pathway	2	0.0840856	0.234404
	bta04935:Growth hormone synthesis, secretion and action	2	0.0861772	0.234404
	bta04114:Oocyte meiosis	2	0.0875693	0.234404
	bta04722:Neurotrophin signaling pathway	2	0.0882647	0.234404
	bta04071:Sphingolipid signaling pathway	2	0.0882647	0.234404
	bta04611:Platelet activation	2	0.0882647	0.234404
	bta05142:Chagas disease	2	0.0882647	0.234404
	bta04668:TNF signaling pathway	2	0.0910417	0.234404
	bta04926:Relaxin signaling pathway	2	0.0945027	0.234404
	bta04728:Dopaminergic synapse	2	0.0965738	0.234404
	bta04380:Osteoclast differentiation	2	0.0993291	0.234404

## Sheet: S9
Additional file 1 Table S9: Significant SNPs identified for semen morphological traits in Nellore cattle
Trait	chromosome	SNP	Position	Pvalue
SC	8	ARS_BFGL_NGS_19671	67946397	7.5014e-06
	8	BOVINEHD0800020549	67949732	2.76389e-06
	8	BOVINEHD0800021690	71221526	1.4303e-05
	9	BOVINEHD0900012867	45942382	2.62399e-05
	12	BOVINEHD1200009637	32627792	2.09379e-05
	12	BOVINEHD1200010009	33757944	3.11939e-05
	15	BOVINEHD1500009661	34712796	3.0538e-05
	15	BOVINEHD1500021606	73648980	1.10707e-05
	18	BOVINEHD1800014481	48837610	6.78356e-06
	18	BOVINEHD1800014482	48839132	1.13958e-05
	19	BOVINEHD1900003330	12208772	2.76842e-05
	23	BOVINEHD2300010852	37732957	2.81907e-05
	23	BOVINEHD2300011030	38370490	3.21375e-05
	23	BOVINEHD2300014335	49306339	1.70644e-05
	25	ARS_BFGL_NGS_102275	11062277	2.14731e-05
	X	BOVINEHD3000040668	130435586	8.94375e-06
	X	BOVINEHD3000040669	130436782	8.94375e-06
	X	BOVINEHD3000040671	130441048	1.07238e-05
	X	BOVINEHD3000040690	130491985	5.71712e-06
	X	BOVINEHD3000040703	130511898	7.68804e-06
	X	BOVINEHD3000040704	130513911	6.66249e-06
	X	BOVINEHD3000040705	130515274	6.64935e-06
	X	BOVINEHD3000040706	130516238	6.64935e-06
	X	BOVINEHD3000040717	130536524	6.28178e-06
	X	BOVINEHD3000040722	130545945	7.53048e-06
	X	BOVINEHD3000040723	130548149	7.54744e-06
LTL	1	BOVINEHD0100045733	154749995	5.50079e-06
	3	BOVINEHD0300014788	48502430	4.82247e-06
	3	BOVINEHD0300014896	48916607	8.84036e-06
	3	BOVINEHD0300015036	49367331	6.23305e-06
	8	BOVINEHD0800016119	53476203	1.98109e-05
	16	BOVINEHD1600006719	23588286	1.86596e-06
	16	BOVINEHD1600006718	23589682	2.02451e-06
	23	BOVINEHD2300012806	44296005	3.00309e-05
	25	BOVINEHD2500006115	21781234	2.3657e-05
	28	BOVINEHD2800011236	40283313	5.43973e-05
RTL	1	BOVINEHD0100033341	117142191	6.53493e-06
	2	BOVINEHD0200005675	19707570	1.66707e-05
	7	BOVINEHD0700000908	3419737	9.35613e-06
	7	BOVINEHD0700024935	82604370	1.48783e-05
	7	BOVINEHD0700026022	86393210	4.34088e-06
	8	BOVINEHD0800003528	10934750	1.13368e-05
	8	BOVINEHD0800003963	12336333	1.66737e-05
	10	BOVINEHD1000000505	1812747	1.76111e-05
	11	BOVINEHD1100019718	69425372	2.41133e-06
	13	BOVINEHD1300009981	34034913	2.28664e-05
	13	BOVINEHD1300009984	34059973	2.28664e-05
	13	BOVINEHD1300009985	34063553	2.28664e-05
	16	BOVINEHD1600011080	37842922	4.00126e-06
	16	BOVINEHD1600011143	38075246	3.18075e-05
	16	BOVINEHD1600011172	38122376	2.22003e-05
	16	BTB_00639530	38137107	3.55483e-07
	16	BOVINEHD1600011192	38213608	1.25742e-05
	20	BOVINEHD2000018879	65507334	2.75721e-05
	28	BOVINEHD2800002108	7003286	5.21546e-05
	28	BOVINEHD2800004709	16693441	3.18464e-05
LTW	2	BOVINEHD0200032910	113173961	1.25705e-05
	4	BOVINEHD0400004825	17852145	9.43403e-06
	8	BOVINEHD0800022451	73773234	1.48334e-05
	27	HAPMAP53111_RS29024461	30334980	1.84242e-05
	28	BOVINEHD2800001943	6472327	3.46763e-05
	28	BOVINEHD2800002086	6954689	1.08256e-05
	28	BOVINEHD2800002108	7003286	2.3211e-07
	28	BOVINEHD2800002296	7602031	6.79023e-06
	28	BOVINEHD2800002297	7602932	6.79023e-06
	28	BOVINEHD2800004214	14925580	3.20025e-05
RTW	12	BOVINEHD1200026491	86327632	1.99231e-05
	17	BOVINEHD1700004288	14810167	2.50044e-05
	27	HAPMAP53111_RS29024461	30334980	2.20347e-05
	28	BOVINEHD2800002086	6954689	1.55403e-05
	28	BOVINEHD2800002108	7003286	6.38624e-07
	28	BOVINEHD2800002296	7602031	2.51549e-05
	28	BOVINEHD2800002297	7602932	2.51549e-05
	28	BOVINEHD2800004108	14492778	3.56157e-05
	28	BOVINEHD2800004214	14925580	5.44448e-05
TV	3	BOVINEHD0300016000	52846895	1.49895e-05
	3	BOVINEHD0300016003	52850343	1.49895e-05
	3	BOVINEHD0300016007	52868486	1.64831e-05
	8	BOVINEHD0800019894	65816013	1.40058e-05
	21	BOVINEHD2100006973	23285425	1.67576e-05
	26	ARS_BFGL_NGS_117809	43648001	1.31151e-05
	29	BOVINEHD2900009893	32695580	3.30433e-05
	29	BOVINEHD2900009896	32704132	3.42809e-05
	29	BOVINEHD2900009898	32722564	2.67923e-05
	29	BOVINEHD2900015460	32725802	9.43344e-07
TF	2	BOVINEHD0200018933	65109396	2.13223e-06
	19	BOVINEHD1900013844	48992395	3.41447e-05
	24	BOVINEHD2400014527	51142438	2.85784e-05
	24	BOVINEHD2400014528	51145943	2.86239e-05
	24	BOVINEHD2400014531	51153763	2.86239e-05
	24	BOVINEHD2400014536	51169456	3.95936e-05
	24	BOVINEHD2400014563	51253970	1.58806e-05
	24	BOVINEHD2400014580	51303376	1.26324e-05
	24	ARS_BFGL_BAC_29263	51370094	2.08645e-05
	25	BOVINEHD2500000631	2831433	2.88537e-05
	28	BOVINEHD2800006050	23039763	3.22227e-05
	29	BOVINEHD2900009311	30690493	1.3112e-05
VESIC_L	3	BOVINEHD0300008734	27372927	1.99005e-05
	3	BOVINEHD0300008735	27373675	1.59089e-05
	9	BOVINEHD0900001540	7006496	2.42823e-05
	9	BOVINEHD0900001550	7047274	8.43742e-06
	9	BOVINEHD0900001552	7048513	7.13349e-06
	9	BOVINEHD0900001565	7073633	1.7032e-05
	11	BOVINEHD1100030080	103282524	2.0161e-05
	11	BOVINEHD1100030084	103293566	2.43989e-05
	11	BOVINEHD1100030087	103296336	2.0161e-05
	11	BOVINEHD1100030088	103297280	2.43989e-05
	20	BOVINEHD2000002021	6541418	2.15987e-05
	20	BOVINEHD2000020796	70972905	3.48849e-05
	26	BOVINEHD2600013104	45947559	4.63691e-05
	26	BOVINEHD2600013105	45949753	4.88481e-05
	26	BOVINEHD2600013122	46014000	2.07748e-05
	26	BOVINEHD2600013123	46016833	2.41601e-05
	26	BOVINEHD2600013124	46019051	1.2045e-05
	26	BOVINEHD2600013127	46024506	4.39449e-05
	27	BOVINEHD2700010334	36497376	2.76793e-05
	27	BOVINEHD2700010341	36524921	1.69147e-05
VESIC_W	1	BOVINEHD0100000260	1552410	9.33204e-06
	1	BOVINEHD0100001151	4168933	1.85881e-05
	17	BOVINEHD1700016696	56545650	1.11375e-06
	24	BOVINEHD2400015953	55393036	3.40809e-05
	25	BOVINEHD4100017127	8467347	1.07073e-05
	25	BOVINEHD2500008202	29254879	5.06998e-05
	X	BOVINEHD3000004421	13745129	1.60881e-05

## Sheet: S10
Additional file 1 Table S10: Candidate genes for semen morphological traits in Nellore cattle
Trait	chromosome	ensembl_gene_id	gene_name	gene_biotype	start_position	end_position
SC	8	ENSBTAG00000004170		processed_pseudogene	67617494	67617733
	8	ENSBTAG00000012266		pseudogene	67827937	67829776
	8	ENSBTAG00000001221	NKX3-1	protein_coding	70787750	70791607
	8	ENSBTAG00000014008	NKX2-6	protein_coding	70823594	70828041
	8	ENSBTAG00000052751	bta-mir-2285aj	miRNA	70911311	70911391
	8	ENSBTAG00000051369		protein_coding	70958995	70983931
	8	ENSBTAG00000001687	STC1	protein_coding	70977521	70990673
	8	ENSBTAG00000048755		protein_coding	71012505	71013017
	8	ENSBTAG00000038064		protein_coding	71366414	71367355
	8	ENSBTAG00000037929	ADAM28	protein_coding	71497023	71577460
	8	ENSBTAG00000001125	ADAMDEC1	protein_coding	71596638	71622275
	8	ENSBTAG00000039171	ADAM7	protein_coding	71653618	71701899
	9	ENSBTAG00000053493	U6	snRNA	45762586	45762692
	9	ENSBTAG00000049269	U6	snRNA	46175169	46175275
	12	ENSBTAG00000009166	GSX1	protein_coding	32211463	32212710
	12	ENSBTAG00000048386		protein_coding	32289187	32299958
	12	ENSBTAG00000008642	POLR1D	protein_coding	32319707	32321401
	12	ENSBTAG00000015614	LNX2	protein_coding	32322916	32412534
	12	ENSBTAG00000020530	MTIF3	protein_coding	32482758	32486422
	12	ENSBTAG00000012600	GTF3A	protein_coding	32485688	32495663
	12	ENSBTAG00000005244	RASL11A	protein_coding	32604390	32606967
	12	ENSBTAG00000001648	RPL21	protein_coding	32614865	32621581
	12	ENSBTAG00000042408	SNORA27	snoRNA	32616595	32616721
	12	ENSBTAG00000042100	SNORD102	snoRNA	32616968	32617038
	12	ENSBTAG00000017179	USP12	protein_coding	32655066	32715128
	12	ENSBTAG00000010769	GPR12	protein_coding	32872542	32875852
	12	ENSBTAG00000045188	5S_rRNA	rRNA	32901626	32901746
	12	ENSBTAG00000014619	WASF3	protein_coding	32913740	32961755
	12	ENSBTAG00000049013		protein_coding	33054523	33055872
	12	ENSBTAG00000016737	CDK8	protein_coding	33082022	33153677
	12	ENSBTAG00000025428		protein_coding	33219859	33308369
	12	ENSBTAG00000018214	SHISA2	protein_coding	33338091	33343671
	12	ENSBTAG00000044965	5S_rRNA	rRNA	33347150	33347238
	12	ENSBTAG00000019529	ATP8A2	protein_coding	33380874	33831448
	12	ENSBTAG00000016116		pseudogene	33407779	33408369
	12	ENSBTAG00000042230	U6	snRNA	33733077	33733182
	12	ENSBTAG00000015225	NUP58	protein_coding	33897705	33926079
	12	ENSBTAG00000003116	MTMR6	protein_coding	33932065	33952151
	12	ENSBTAG00000048360	AMER2	protein_coding	33988872	33990785
	12	ENSBTAG00000019545	SPATA13	protein_coding	34185307	34289051
	15	ENSBTAG00000014474	API5	protein_coding	73423823	73450600
	15	ENSBTAG00000031299	TTC17	protein_coding	73461093	73588098
	15	ENSBTAG00000055167		lncRNA	73645143	73768867
	15	ENSBTAG00000048487		lncRNA	73646812	73648160
	15	ENSBTAG00000030083	bta-mir-670	miRNA	73648217	73648315
	15	ENSBTAG00000029939	MIR129-2	miRNA	73674087	73674194
	15	ENSBTAG00000000087	HSD17B12	protein_coding	73781285	73958433
	15	ENSBTAG00000043088	U6	snRNA	73928453	73928554
	15	ENSBTAG00000009518	ALKBH3	protein_coding	73974959	74018861
	15	ENSBTAG00000045822	C15H11orf96	protein_coding	74043979	74045355
	15	ENSBTAG00000001410	GRAMD1B	protein_coding	34027052	34225316
	15	ENSBTAG00000016768	SCN3B	protein_coding	34227876	34254186
	15	ENSBTAG00000016684	ZNF202	protein_coding	34308406	34315987
	15	ENSBTAG00000050079		protein_coding	34392979	34398753
	15	ENSBTAG00000008804	SAAL1	protein_coding	34402511	34426197
	15	ENSBTAG00000005343	TPH1	protein_coding	34443695	34473486
	15	ENSBTAG00000005340	SERGEF	protein_coding	34481846	34730051
	15	ENSBTAG00000005424	KCNC1	protein_coding	34734865	34779954
	15	ENSBTAG00000002216	MYOD1	protein_coding	34794122	34796767
	15	ENSBTAG00000000987	OTOG	protein_coding	34872513	34959346
	15	ENSBTAG00000000986	USH1C	protein_coding	34963010	35011752
	15	ENSBTAG00000000983	ABCC8	protein_coding	35030366	35109463
	15	ENSBTAG00000016170	KCNJ11	protein_coding	35113703	35116350
	15	ENSBTAG00000050060	NCR3LG1	protein_coding	35121218	35134817
	15	ENSBTAG00000017468	NUCB2	protein_coding	35156660	35179353
	18	ENSBTAG00000006999	RYR1	protein_coding	48237459	48365215
	18	ENSBTAG00000021145	MAP4K1	protein_coding	48365478	48382850
	18	ENSBTAG00000011212	EIF3K	protein_coding	48383247	48396141
	18	ENSBTAG00000011215	ACTN4	protein_coding	48402709	48476443
	18	ENSBTAG00000013239	CAPN12	protein_coding	48477099	48489316
	18	ENSBTAG00000054234		protein_coding	48502539	48505540
	18	ENSBTAG00000052748		protein_coding	48509628	48510782
	18	ENSBTAG00000050377		protein_coding	48525183	48527414
	18	ENSBTAG00000016312	LGALS4	protein_coding	48537130	48543918
	18	ENSBTAG00000016313	ECH1	protein_coding	48544351	48554508
	18	ENSBTAG00000001055	HNRNPL	protein_coding	48557658	48569498
	18	ENSBTAG00000001775	RINL	protein_coding	48583453	48594129
	18	ENSBTAG00000001776	SIRT2	protein_coding	48593799	48614115
	18	ENSBTAG00000001778	NFKBIB	protein_coding	48614217	48624966
	18	ENSBTAG00000046295	CCER2	protein_coding	48625060	48627516
	18	ENSBTAG00000001780	SARS2	protein_coding	48630043	48639088
	18	ENSBTAG00000001782	MRPS12	protein_coding	48639276	48641169
	18	ENSBTAG00000049203	FBXO17	protein_coding	48642189	48653122
	18	ENSBTAG00000054968		protein_coding	48688838	48689017
	18	ENSBTAG00000053706		protein_coding	48705700	48710493
	18	ENSBTAG00000049752		protein_coding	48721559	48738180
	18	ENSBTAG00000012590	ACP7	protein_coding	48823380	48838282
	18	ENSBTAG00000013958	PAK4	protein_coding	48852699	48900413
	18	ENSBTAG00000031266	5S_rRNA	rRNA	48872709	48872817
	18	ENSBTAG00000014296	NCCRP1	protein_coding	48915266	48919376
	18	ENSBTAG00000045930	SYCN	protein_coding	48920589	48922020
	18	ENSBTAG00000050090		protein_coding	48944810	48946172
	18	ENSBTAG00000050878		protein_coding	48949861	48951320
	18	ENSBTAG00000050296	IFNL3	protein_coding	48968074	48969441
	18	ENSBTAG00000047691		protein_coding	49007322	49013350
	18	ENSBTAG00000047158	LRFN1	protein_coding	49017345	49024476
	18	ENSBTAG00000005390	GMFG	protein_coding	49038391	49043335
	18	ENSBTAG00000009785	SAMD4B	protein_coding	49050030	49085221
	18	ENSBTAG00000020428	PAF1	protein_coding	49086545	49091982
	18	ENSBTAG00000020429	MED29	protein_coding	49092003	49100532
	18	ENSBTAG00000008573	ZFP36	protein_coding	49101057	49104540
	18	ENSBTAG00000004017	PLEKHG2	protein_coding	49109364	49119473
	18	ENSBTAG00000021093	RPS16	protein_coding	49122732	49125260
	18	ENSBTAG00000052512	IL-15L	protein_coding	49127378	49131281
	18	ENSBTAG00000010467	SUPT5H	protein_coding	49132458	49159095
	18	ENSBTAG00000010480	TIMM50	protein_coding	49160920	49168043
	18	ENSBTAG00000010483	DLL3	protein_coding	49172884	49180410
	18	ENSBTAG00000010501	SELENOV	protein_coding	49184744	49190099
	18	ENSBTAG00000015644	EID2	protein_coding	49208888	49210381
	18	ENSBTAG00000047030		protein_coding	49282657	49290766
	18	ENSBTAG00000015260		protein_coding	49307702	49309900
	18	ENSBTAG00000046425		protein_coding	49333733	49335689
	19	ENSBTAG00000049464		lncRNA	11709490	11710566
	19	ENSBTAG00000034506		protein_coding	11971039	11971269
	19	ENSBTAG00000002663	BCAS3	protein_coding	11982264	12286297
	19	ENSBTAG00000043437	U6	snRNA	12288964	12289068
	19	ENSBTAG00000009427	PPM1D	protein_coding	12299125	12359979
	19	ENSBTAG00000046974		protein_coding	12320291	12322598
	19	ENSBTAG00000004489	APPBP2	protein_coding	12448418	12504606
	19	ENSBTAG00000018391	CHCT1	protein_coding	12521668	12532887
	19	ENSBTAG00000034433		protein_coding	12541822	12542451
	19	ENSBTAG00000020089	USP32	protein_coding	12577140	12778987
	19	ENSBTAG00000043422	U6	snRNA	12677241	12677342
	23	ENSBTAG00000025589	CDKAL1	protein_coding	36745642	37444814
	23	ENSBTAG00000048474		pseudogene	37358587	37358840
	23	ENSBTAG00000021045	E2F3	protein_coding	37486847	37569408
	23	ENSBTAG00000028794	5S_rRNA	rRNA	37614619	37614737
	23	ENSBTAG00000016519	MBOAT1	protein_coding	37723596	37834307
	23	ENSBTAG00000052562	ID4	protein_coding	38099867	38101537
	23	ENSBTAG00000007268	F13A1	protein_coding	48770091	48913854
	23	ENSBTAG00000009873	NRN1	protein_coding	48986030	48994863
	23	ENSBTAG00000049778		protein_coding	49058815	49060405
	23	ENSBTAG00000051873		lncRNA	49096876	49107874
	23	ENSBTAG00000018072	FARS2	protein_coding	49111504	49398418
	23	ENSBTAG00000031432	LYRM4	protein_coding	49417555	49509663
	23	ENSBTAG00000018309		protein_coding	49436878	49437774
	23	ENSBTAG00000054777	PPP1R3G	protein_coding	49518869	49523066
	23	ENSBTAG00000053483		lncRNA	49526878	49528118
	23	ENSBTAG00000051366		protein_coding	49539284	49540954
	23	ENSBTAG00000003332	RPP40	protein_coding	49546033	49555816
	23	ENSBTAG00000016397	CDYL	protein_coding	49586802	49745081
	25	ENSBTAG00000003577	GSPT1	protein_coding	10560415	10590303
	25	ENSBTAG00000053512		protein_coding	10673952	10678052
	25	ENSBTAG00000049285	TNFRSF17	protein_coding	10675178	10679143
	25	ENSBTAG00000026371	SNX29	protein_coding	10682180	11276292
	25	ENSBTAG00000051973		protein_coding	10741209	10741475
	25	ENSBTAG00000007142	CPPED1	protein_coding	11393983	11531543
	X	ENSBTAG00000053866	U6	snRNA	129956466	129956573
	X	ENSBTAG00000021684		protein_coding	130164847	130171121
	X	ENSBTAG00000049643	U6	snRNA	130205345	130205452
	X	ENSBTAG00000048527		lncRNA	130603783	130615301
	X	ENSBTAG00000038488	TMSB4X	protein_coding	130698907	130701055
	X	ENSBTAG00000051562		lncRNA	130716916	130745821
	X	ENSBTAG00000031020	TLR8	pseudogene	130729214	130732315
	X	ENSBTAG00000022161	TLR7	protein_coding	130769109	130786365
	X	ENSBTAG00000047997	PRPS2	protein_coding	130798549	130828342
	X	ENSBTAG00000054575	bta-mir-2285dd	miRNA	130842262	130842318
	X	ENSBTAG00000017785	FRMPD4	protein_coding	130878346	131175360
LTL	1	ENSBTAG00000030581	TBC1D5	protein_coding	154096128	154616588
	3	ENSBTAG00000021537	RWDD3	protein_coding	48239823	48252404
	3	ENSBTAG00000044125	TLCD4	protein_coding	48293380	48334802
	3	ENSBTAG00000004422	ALG14	protein_coding	48405843	48504005
	3	ENSBTAG00000020345	CNN3	protein_coding	48568965	48599126
	3	ENSBTAG00000020344	SLC44A3	protein_coding	48601342	48687899
	3	ENSBTAG00000049865		lncRNA	48839181	48862765
	3	ENSBTAG00000048808		lncRNA	48875067	48880791
	3	ENSBTAG00000044378	U6	snRNA	48939774	48939879
	3	ENSBTAG00000007101	F3	protein_coding	48954585	48965477
	3	ENSBTAG00000009698	ABCD3	protein_coding	48980774	49070167
	3	ENSBTAG00000004190	ARHGAP29	protein_coding	49238269	49319832
	3	ENSBTAG00000018010	ABCA4	protein_coding	49386861	49530772
	3	ENSBTAG00000007842	GCLM	protein_coding	49581839	49599562
	3	ENSBTAG00000047679	DNTTIP2	protein_coding	49610656	49621980
	3	ENSBTAG00000030102	bta-mir-760	miRNA	49637554	49637670
	3	ENSBTAG00000003245	BCAR3	protein_coding	49691045	49912338
	8	ENSBTAG00000032983	FOXB2	protein_coding	53064146	53065420
	8	ENSBTAG00000051821		protein_coding	53179167	53213188
	8	ENSBTAG00000017734		protein_coding	53287860	53450193
	8	ENSBTAG00000021127	GNA14	protein_coding	53465620	53665709
	8	ENSBTAG00000009789	GNAQ	protein_coding	53685832	53996400
	16	ENSBTAG00000004414	SLC30A10	protein_coding	23426971	23439750
	16	ENSBTAG00000053392		pseudogene	23461328	23461841
	16	ENSBTAG00000006898	EPRS1	protein_coding	23472901	23537555
	16	ENSBTAG00000004064	BPNT1	protein_coding	23556998	23584580
	16	ENSBTAG00000012582	IARS2	protein_coding	23586935	23631281
	16	ENSBTAG00000030056	bta-mir-215	miRNA	23607646	23607724
	16	ENSBTAG00000030053	bta-mir-194-1	miRNA	23607933	23608029
	16	ENSBTAG00000012585	RAB3GAP2	protein_coding	23632616	23735677
	16	ENSBTAG00000042602	SNORA36B	snoRNA	23682025	23682156
	16	ENSBTAG00000050022	bta-mir-664b	miRNA	23682029	23682088
	16	ENSBTAG00000010460	MARK1	protein_coding	24017131	24156596
	23	ENSBTAG00000008096	EDN1	protein_coding	44156426	44163955
	23	ENSBTAG00000043628	5S_rRNA	rRNA	44181228	44181345
	23	ENSBTAG00000001252	HIVEP1	protein_coding	44281855	44414520
	23	ENSBTAG00000049966		lncRNA	44468103	44517625
	23	ENSBTAG00000019533	ADTRP	protein_coding	44610190	44677675
	25	ENSBTAG00000006405	PALB2	protein_coding	21268379	21293162
	25	ENSBTAG00000006410	DCTN5	protein_coding	21293320	21322278
	25	ENSBTAG00000014453	PLK1	protein_coding	21334598	21345432
	25	ENSBTAG00000014456	ERN2	protein_coding	21345154	21368273
	25	ENSBTAG00000012541	CHP2	protein_coding	21401701	21406270
	25	ENSBTAG00000020921	PRKCB	protein_coding	21505000	21881068
	25	ENSBTAG00000001404	CACNG3	protein_coding	21922600	22023329
	25	ENSBTAG00000009441	RBBP6	protein_coding	22201433	22235455
	28	ENSBTAG00000019623	GRID1	protein_coding	40404330	41087444
	28	ENSBTAG00000055083		misc_RNA	40415786	40415958
RTL	1	ENSBTAG00000001728	IGSF10	protein_coding	116623017	116652023
	1	ENSBTAG00000021703	MED12L	protein_coding	116654940	117017533
	1	ENSBTAG00000015837	P2RY12	protein_coding	116694941	116747192
	1	ENSBTAG00000011192	GPR87	protein_coding	116756155	116798069
	1	ENSBTAG00000020990	P2RY14	protein_coding	116847497	116879544
	1	ENSBTAG00000009848	GPR171	protein_coding	116891760	116898285
	1	ENSBTAG00000054822		misc_RNA	117023958	117024036
	1	ENSBTAG00000011267	CLRN1	protein_coding	117161151	117204819
	1	ENSBTAG00000023445	SIAH2	protein_coding	117361864	117380735
	1	ENSBTAG00000001331	ERICH6	protein_coding	117434619	117479150
	1	ENSBTAG00000031435	SELENOT	protein_coding	117507281	117537602
	1	ENSBTAG00000009106	EIF2A	protein_coding	117556623	117597952
	1	ENSBTAG00000042474		snoRNA	117589204	117589335
	1	ENSBTAG00000009104	SERP1	protein_coding	117598268	117600549
	2	ENSBTAG00000016396	PDE11A	protein_coding	18826605	19250049
	2	ENSBTAG00000027694	TTC30A	protein_coding	19259234	19262164
	2	ENSBTAG00000027696	TTC30B	protein_coding	19325706	19328340
	2	ENSBTAG00000009897	AGPS	protein_coding	19341272	19468765
	2	ENSBTAG00000049074		lncRNA	19469257	19478773
	2	ENSBTAG00000019255	NFE2L2	protein_coding	19617026	19649649
	2	ENSBTAG00000021580	HNRNPA3	protein_coding	19658429	19663581
	2	ENSBTAG00000045536	bta-mir-4444	miRNA	19663582	19663655
	7	ENSBTAG00000038117	ATG10	protein_coding	81936684	82199467
	7	ENSBTAG00000013358	RPS23	protein_coding	82217490	82219272
	7	ENSBTAG00000050733	ATP6AP1L	protein_coding	82240252	82260916
	7	ENSBTAG00000043734	U6	snRNA	82781839	82781945
	7	ENSBTAG00000053609		lncRNA	82847789	82872975
	7	ENSBTAG00000039591	TMEM167A	protein_coding	82914069	82958724
	7	ENSBTAG00000045243	SCARNA18	snoRNA	82924661	82924798
	7	ENSBTAG00000054694	bta-mir-2463	miRNA	82924733	82924803
	7	ENSBTAG00000024275	XRCC4	protein_coding	82958858	83339303
	7	ENSBTAG00000039555		protein_coding	86288717	86290947
	7	ENSBTAG00000042819		snoRNA	86290668	86290730
	7	ENSBTAG00000037434		protein_coding	86651007	86652011
	7	ENSBTAG00000028668	5S_rRNA	rRNA	86796378	86796489
	7	ENSBTAG00000014918	IBA57	protein_coding	2956083	2966802
	7	ENSBTAG00000014916	GJC2	protein_coding	2972742	2982335
	7	ENSBTAG00000014775	GUK1	protein_coding	2983133	2993613
	7	ENSBTAG00000020721	MRPL55	protein_coding	2993262	2997182
	7	ENSBTAG00000020720	C7H1orf35	protein_coding	2996902	3000276
	7	ENSBTAG00000007725	ARF1	protein_coding	3001505	3019569
	7	ENSBTAG00000039397	WNT3A	protein_coding	3035810	3087361
	7	ENSBTAG00000050075		lncRNA	3135255	3136454
	7	ENSBTAG00000020267	WNT9A	protein_coding	3155441	3163239
	7	ENSBTAG00000051775		lncRNA	3197634	3201074
	7	ENSBTAG00000013977	PRSS38	protein_coding	3253358	3285153
	7	ENSBTAG00000004188	SNAP47	protein_coding	3403573	3469381
	7	ENSBTAG00000004191	JMJD4	protein_coding	3468962	3474671
	7	ENSBTAG00000017123	ZNF354B	protein_coding	3508101	3531656
	7	ENSBTAG00000052161		protein_coding	3626326	3627260
	7	ENSBTAG00000007128	ATP13A1	protein_coding	3672337	3688090
	7	ENSBTAG00000015144	GMIP	protein_coding	3693625	3703484
	7	ENSBTAG00000004652	LPAR2	protein_coding	3704311	3708931
	7	ENSBTAG00000009975	PBX4	protein_coding	3711139	3768733
	7	ENSBTAG00000052198	U6	snRNA	3724233	3724339
	7	ENSBTAG00000014969	CILP2	protein_coding	3782380	3791397
	7	ENSBTAG00000014968	YJEFN3	protein_coding	3791943	3802077
	7	ENSBTAG00000007812	NDUFA13	protein_coding	3801697	3810659
	7	ENSBTAG00000006649	TSSK6	protein_coding	3810680	3811501
	7	ENSBTAG00000003034	GATAD2A	protein_coding	3816749	3913344
	8	ENSBTAG00000054551		protein_coding	10485163	10485348
	8	ENSBTAG00000002730	ELP3	protein_coding	10593713	10712508
	8	ENSBTAG00000052899		misc_RNA	10697101	10697191
	8	ENSBTAG00000011321	NUGGC	protein_coding	10720463	10767022
	8	ENSBTAG00000019636	SCARA5	protein_coding	10796505	10929733
	8	ENSBTAG00000044952	U6	snRNA	10916162	10916255
	8	ENSBTAG00000021069	PBK	protein_coding	10953326	10986286
	8	ENSBTAG00000006551	ESCO2	protein_coding	10992674	11019066
	8	ENSBTAG00000006547	CCDC25	protein_coding	11022949	11053125
	8	ENSBTAG00000007657	SCARA3	protein_coding	11125659	11159325
	8	ENSBTAG00000005574	CLU	protein_coding	11176838	11194518
	8	ENSBTAG00000034560		protein_coding	11197314	11197979
	8	ENSBTAG00000013974	TMEM215	protein_coding	11330165	11335552
	8	ENSBTAG00000054089		lncRNA	11418188	11504620
	8	ENSBTAG00000052065		protein_coding	12514670	12517391
	10	ENSBTAG00000043295	SNORA13	snoRNA	1816633	1816769
	10	ENSBTAG00000050601		protein_coding	2105418	2106513
	10	ENSBTAG00000051430		protein_coding	2121825	2127227
	10	ENSBTAG00000011338	NREP	protein_coding	2213062	2245525
	10	ENSBTAG00000048541		lncRNA	2284386	2291785
	10	ENSBTAG00000052475		lncRNA	2296684	2323467
	10	ENSBTAG00000014750	EPB41L4A	protein_coding	1518392	1814761
	10	ENSBTAG00000055244		protein_coding	1705691	1707451
	11	ENSBTAG00000021735	GALNT14	protein_coding	68772415	68987963
	11	ENSBTAG00000008946	CAPN13	protein_coding	69068510	69144508
	11	ENSBTAG00000054158	LCLAT1	protein_coding	69223339	69424304
	11	ENSBTAG00000026111	LBH	protein_coding	69617500	69644870
	11	ENSBTAG00000023744	YPEL5	protein_coding	69713717	69727353
	13	ENSBTAG00000012677	ARHGAP12	protein_coding	33421066	33538437
	13	ENSBTAG00000020053	ZEB1	protein_coding	33771235	33968002
	13	ENSBTAG00000049530		pseudogene	33812993	33813402
	13	ENSBTAG00000044537		snoRNA	33820765	33820890
	13	ENSBTAG00000049762	bta-mir-11998	miRNA	33831598	33831656
	13	ENSBTAG00000050858		lncRNA	34097243	34162911
	13	ENSBTAG00000016294	ZNF438	protein_coding	34231654	34439280
	16	ENSBTAG00000011515	SELL	protein_coding	37340131	37366443
	16	ENSBTAG00000007307	SELE	protein_coding	37372237	37384911
	16	ENSBTAG00000021671	METTL18	protein_coding	37440402	37442731
	16	ENSBTAG00000014793	C16H1orf112	protein_coding	37442916	37493120
	16	ENSBTAG00000014794	SCYL3	protein_coding	37492622	37534240
	16	ENSBTAG00000028273	5S_rRNA	rRNA	37498632	37498749
	16	ENSBTAG00000017727	KIFAP3	protein_coding	37552133	37694428
	16	ENSBTAG00000042655	U6	snRNA	37697096	37697203
	16	ENSBTAG00000021298	NTMT2	protein_coding	37760258	37778238
	16	ENSBTAG00000003295	GORAB	protein_coding	38087731	38110349
	16	ENSBTAG00000004570	PRRX1	protein_coding	38201016	38286243
	16	ENSBTAG00000006408	MROH9	protein_coding	38526584	38602120
	16	ENSBTAG00000020597	FMO3	protein_coding	38649218	38676447
	16	ENSBTAG00000047256		protein_coding	38696229	38724604
	20	ENSBTAG00000009401	MTRR	protein_coding	65311530	65343117
	20	ENSBTAG00000009400	FASTKD3	protein_coding	65343172	65354775
	20	ENSBTAG00000055034	CFAP90	protein_coding	65368557	65384042
	20	ENSBTAG00000019210	ADCY2	protein_coding	65388705	65842986
	20	ENSBTAG00000051967		lncRNA	65843326	65848517
	28	ENSBTAG00000048180	U6	snRNA	16307032	16307136
	28	ENSBTAG00000010109	CDK1	protein_coding	16488142	16582565
	28	ENSBTAG00000035206		protein_coding	16523910	16527654
	28	ENSBTAG00000019164	RHOBTB1	protein_coding	16637438	16777483
	28	ENSBTAG00000004515	KCNK1	protein_coding	6451737	6519065
	28	ENSBTAG00000020361	SLC35F3	protein_coding	6720734	7155385
	28	ENSBTAG00000051467	COA6	protein_coding	7188629	7197112
	28	ENSBTAG00000004517	TARBP1	protein_coding	7196026	7269320
	28	ENSBTAG00000046841	IRF2BP2	protein_coding	7400062	7403452
LTW	2	ENSBTAG00000021769	CUL3	protein_coding	112586826	112699754
	2	ENSBTAG00000000581	DOCK10	protein_coding	112861987	113100311
	2	ENSBTAG00000019152	NYAP2	protein_coding	113534347	113851603
	2	ENSBTAG00000044367	SNORD116	snoRNA	113596327	113596404
	8	ENSBTAG00000040390	EBF2	protein_coding	73140518	73360380
	8	ENSBTAG00000044485	U6	snRNA	73372401	73372507
	8	ENSBTAG00000043103		snoRNA	73407024	73407160
	8	ENSBTAG00000050316	bta-mir-2404-2	miRNA	73407097	73407163
	8	ENSBTAG00000049197	U6	snRNA	73410388	73410494
	8	ENSBTAG00000018317	PPP2R2A	protein_coding	73542079	73620437
	8	ENSBTAG00000021307	BNIP3L	protein_coding	73631225	73654614
	8	ENSBTAG00000037986	PNMA2	protein_coding	73748634	73756508
	8	ENSBTAG00000018373	DPYSL2	protein_coding	73756715	73874845
	8	ENSBTAG00000052390	5S_rRNA	rRNA	73815370	73815488
	8	ENSBTAG00000031632	ADRA1A	protein_coding	73960006	74069341
	27	ENSBTAG00000042113		snoRNA	30669519	30669655
	27	ENSBTAG00000010241	UNC5D	protein_coding	30732560	31370431
	27	ENSBTAG00000005639		protein_coding	30820059	30820820
	28	ENSBTAG00000049908		lncRNA	14565686	14567264
	28	ENSBTAG00000010947	PHYHIPL	protein_coding	14786778	14882678
	28	ENSBTAG00000017540	FAM13C	protein_coding	14884139	15019591
	28	ENSBTAG00000051182		protein_coding	15021283	15022989
	28	ENSBTAG00000019792	SLC16A9	protein_coding	15308624	15393525
	28	ENSBTAG00000044888	bta-mir-2403	miRNA	15386293	15386367
	28	ENSBTAG00000054999		protein_coding	15386724	15387932
	28	ENSBTAG00000050076	MRLN	protein_coding	15415504	15432426
	28	ENSBTAG00000000535	PCNX2	protein_coding	5877005	6186839
	28	ENSBTAG00000021183	MAP3K21	protein_coding	6201972	6259932
	28	ENSBTAG00000004515	KCNK1	protein_coding	6451737	6519065
	28	ENSBTAG00000020361	SLC35F3	protein_coding	6720734	7155385
	28	ENSBTAG00000051467	COA6	protein_coding	7188629	7197112
	28	ENSBTAG00000004517	TARBP1	protein_coding	7196026	7269320
	28	ENSBTAG00000046841	IRF2BP2	protein_coding	7400062	7403452
	28	ENSBTAG00000042238		snoRNA	7533563	7533685
	28	ENSBTAG00000045285	bta-mir-2402	miRNA	7836588	7836655
	28	ENSBTAG00000000562	TOMM20	protein_coding	7883317	7898012
	28	ENSBTAG00000043324	SNORA14A	snoRNA	7897233	7897367
	28	ENSBTAG00000000221	RBM34	protein_coding	7903182	7923038
	28	ENSBTAG00000000222	ARID4B	protein_coding	7927929	8066468
	28	ENSBTAG00000048382		protein_coding	8007136	8008197
	28	ENSBTAG00000013068	GGPS1	protein_coding	8066744	8078752
	28	ENSBTAG00000013735	TBCE	protein_coding	8099451	8188434
RTW	12	ENSBTAG00000048434		lncRNA	85785174	85894867
	12	ENSBTAG00000050193		lncRNA	85895239	86054225
	12	ENSBTAG00000054563	SPACA7	protein_coding	86167315	86183236
	12	ENSBTAG00000044184	TUBGCP3	protein_coding	86186156	86222088
	12	ENSBTAG00000000446	ATP11A	protein_coding	86288141	86389324
	12	ENSBTAG00000017289	MCF2L	protein_coding	86422451	86489884
	12	ENSBTAG00000007411	F7	protein_coding	86491628	86497941
	12	ENSBTAG00000016385	F10	protein_coding	86499761	86514706
	12	ENSBTAG00000019440	PROZ	protein_coding	86516216	86525634
	12	ENSBTAG00000021725	PCID2	protein_coding	86530490	86545536
	12	ENSBTAG00000020093	CUL4A	protein_coding	86545658	86572523
	12	ENSBTAG00000010242	LAMP1	protein_coding	86593182	86605278
	12	ENSBTAG00000010246	GRTP1	protein_coding	86605075	86623712
	12	ENSBTAG00000048756		protein_coding	86636173	86640018
	12	ENSBTAG00000045250	bta-mir-2302	miRNA	86644694	86644769
	12	ENSBTAG00000020928		protein_coding	86648081	86661391
	12	ENSBTAG00000018671	DCUN1D2	protein_coding	86663672	86681453
	12	ENSBTAG00000015704	TMCO3	protein_coding	86682932	86704824
	12	ENSBTAG00000019645	TFDP1	protein_coding	86721195	86738806
	12	ENSBTAG00000019961	ATP4B	protein_coding	86741907	86746988
	12	ENSBTAG00000019963	GRK1	protein_coding	86752867	86766529
	12	ENSBTAG00000019965	TMEM255B	protein_coding	86782690	86801873
	12	ENSBTAG00000019964	GAS6	protein_coding	86810337	86838896
	17	ENSBTAG00000003399	SMARCA5	protein_coding	14342769	14380566
	17	ENSBTAG00000002813	GAB1	protein_coding	14421800	14549193
	17	ENSBTAG00000052695		protein_coding	14598336	14598563
	17	ENSBTAG00000001356	USP38	protein_coding	14683018	14716484
	17	ENSBTAG00000050339		lncRNA	14776174	14790364
	17	ENSBTAG00000049218		lncRNA	14933986	14966675
	27	ENSBTAG00000042113		snoRNA	30669519	30669655
	27	ENSBTAG00000010241	UNC5D	protein_coding	30732560	31370431
	27	ENSBTAG00000005639		protein_coding	30820059	30820820
	28	ENSBTAG00000010694	BICC1	protein_coding	13971512	14316512
	28	ENSBTAG00000049908		lncRNA	14565686	14567264
	28	ENSBTAG00000010947	PHYHIPL	protein_coding	14786778	14882678
	28	ENSBTAG00000017540	FAM13C	protein_coding	14884139	15019591
	28	ENSBTAG00000051182		protein_coding	15021283	15022989
	28	ENSBTAG00000019792	SLC16A9	protein_coding	15308624	15393525
	28	ENSBTAG00000044888	bta-mir-2403	miRNA	15386293	15386367
	28	ENSBTAG00000054999		protein_coding	15386724	15387932
	28	ENSBTAG00000050076	MRLN	protein_coding	15415504	15432426
	28	ENSBTAG00000004515	KCNK1	protein_coding	6451737	6519065
	28	ENSBTAG00000020361	SLC35F3	protein_coding	6720734	7155385
	28	ENSBTAG00000051467	COA6	protein_coding	7188629	7197112
	28	ENSBTAG00000004517	TARBP1	protein_coding	7196026	7269320
	28	ENSBTAG00000046841	IRF2BP2	protein_coding	7400062	7403452
	28	ENSBTAG00000042238		snoRNA	7533563	7533685
	28	ENSBTAG00000045285	bta-mir-2402	miRNA	7836588	7836655
	28	ENSBTAG00000000562	TOMM20	protein_coding	7883317	7898012
	28	ENSBTAG00000043324	SNORA14A	snoRNA	7897233	7897367
	28	ENSBTAG00000000221	RBM34	protein_coding	7903182	7923038
	28	ENSBTAG00000000222	ARID4B	protein_coding	7927929	8066468
	28	ENSBTAG00000048382		protein_coding	8007136	8008197
	28	ENSBTAG00000013068	GGPS1	protein_coding	8066744	8078752
	28	ENSBTAG00000013735	TBCE	protein_coding	8099451	8188434
TV	3	ENSBTAG00000011200	ZNF644	protein_coding	52252198	52348486
	3	ENSBTAG00000050612	bta-mir-2285b-2	miRNA	52365058	52365138
	3	ENSBTAG00000005938	BARHL2	protein_coding	52530347	52537415
	3	ENSBTAG00000019133	ZNF326	protein_coding	53224391	53259805
	3	ENSBTAG00000020958	LRRC8D	protein_coding	53313193	53443924
	8	ENSBTAG00000044003	TEX10	protein_coding	65274027	65320548
	8	ENSBTAG00000035708		protein_coding	65366197	65377696
	8	ENSBTAG00000035709		protein_coding	65532444	65542970
	8	ENSBTAG00000050097		protein_coding	65604127	65635201
	8	ENSBTAG00000037111	5S_rRNA	rRNA	65620413	65620516
	8	ENSBTAG00000047647		protein_coding	65712604	65713395
	8	ENSBTAG00000006446	CNTNAP3	protein_coding	65903973	66088484
	8	ENSBTAG00000042282	7SK	misc_RNA	66033118	66033398
	8	ENSBTAG00000043766	U6	snRNA	66273286	66273389
	21	ENSBTAG00000015909	PDE8A	protein_coding	22656735	22799519
	21	ENSBTAG00000042777		snoRNA	22812055	22812202
	21	ENSBTAG00000000622	RPS17	protein_coding	22839036	22842669
	21	ENSBTAG00000000623	CPEB1	protein_coding	22846025	22955571
	21	ENSBTAG00000042673		snoRNA	22927003	22927135
	21	ENSBTAG00000008495	AP3B2	protein_coding	22966143	23003119
	21	ENSBTAG00000053547		lncRNA	23003534	23008861
	21	ENSBTAG00000050909		scaRNA	23034363	23034489
	21	ENSBTAG00000015018	FSD2	protein_coding	23037004	23073729
	21	ENSBTAG00000017711	WHAMM	protein_coding	23081878	23085386
	21	ENSBTAG00000017715	HOMER2	protein_coding	23113622	23204335
	21	ENSBTAG00000027069	RAMAC	protein_coding	23241767	23247121
	21	ENSBTAG00000016522	C21H15orf40	protein_coding	23257796	23264107
	21	ENSBTAG00000050976		protein_coding	23657132	23657308
	26	ENSBTAG00000051105	GPR26	protein_coding	43419215	43448295
	26	ENSBTAG00000018941	CPXM2	protein_coding	43495815	43632754
	26	ENSBTAG00000051576	bta-mir-10165	miRNA	43710610	43710696
	26	ENSBTAG00000003312	CHST15	protein_coding	43714870	43792587
	26	ENSBTAG00000049849		lncRNA	43823292	43824371
	26	ENSBTAG00000006928	OAT	protein_coding	44044921	44064391
	26	ENSBTAG00000020918	NKX1-2	protein_coding	44083638	44086477
	26	ENSBTAG00000010957	LHPP	protein_coding	44097496	44224863
	29	ENSBTAG00000000008	KCNJ1	protein_coding	32214439	32244810
	29	ENSBTAG00000006902	KCNJ5	protein_coding	32262390	32290687
	29	ENSBTAG00000024731		protein_coding	32317429	32318160
	29	ENSBTAG00000015905	ARHGAP32	protein_coding	32330486	32459266
	29	ENSBTAG00000020643	BARX2	protein_coding	32611045	32693235
	29	ENSBTAG00000055310		protein_coding	32713317	32714174
	29	ENSBTAG00000051277		lncRNA	32744428	32775702
	29	ENSBTAG00000003176	JAM3	protein_coding	32993975	33024632
	29	ENSBTAG00000052082		lncRNA	33036823	33044208
	29	ENSBTAG00000014224	IGSF9B	protein_coding	33104035	33160157
	29	ENSBTAG00000014651	SPATA19	protein_coding	33201867	33207406
TF	2	ENSBTAG00000005238	NCKAP5	protein_coding	64157472	64872456
	2	ENSBTAG00000005234	LYPD1	protein_coding	64874976	64937074
	2	ENSBTAG00000047036	GPR39	protein_coding	64935007	65196499
	2	ENSBTAG00000021103	SLC35F5	protein_coding	65335291	65377141
	2	ENSBTAG00000003401	ACTR3	protein_coding	65522494	65569993
	19	ENSBTAG00000012066	PECAM1	protein_coding	48541625	48619840
	19	ENSBTAG00000007409	MILR1	protein_coding	48618991	48639790
	19	ENSBTAG00000018420	POLG2	protein_coding	48660926	48677027
	19	ENSBTAG00000018423	DDX5	protein_coding	48678120	48691777
	19	ENSBTAG00000045885	bta-mir-3064	miRNA	48680498	48680581
	19	ENSBTAG00000014002	CEP95	protein_coding	48686458	48723349
	19	ENSBTAG00000019853	SMURF2	protein_coding	48732717	48876849
	19	ENSBTAG00000012225	KPNA2	protein_coding	48950358	48960311
	19	ENSBTAG00000053910	C19H17orf58	protein_coding	48990064	48992448
	19	ENSBTAG00000014598	BPTF	protein_coding	48997281	49127850
	19	ENSBTAG00000015951	NOL11	protein_coding	49175977	49194768
	19	ENSBTAG00000044065	PITPNC1	protein_coding	49221296	49358241
	19	ENSBTAG00000044269	U6	snRNA	49282797	49282907
	19	ENSBTAG00000007354		protein_coding	49390433	49390912
	19	ENSBTAG00000028692	5S_rRNA	rRNA	49460369	49460486
	24	ENSBTAG00000014886	MEX3C	protein_coding	50647147	50667734
	24	ENSBTAG00000051919		pseudogene	50711905	50713996
	24	ENSBTAG00000045085	U6	snRNA	50843056	50843163
	24	ENSBTAG00000051721		processed_pseudogene	51299301	51299504
	24	ENSBTAG00000049503		protein_coding	51460887	51464511
	25	ENSBTAG00000006117	FLYWCH1	protein_coding	2321450	2364796
	25	ENSBTAG00000020190	KREMEN2	protein_coding	2371361	2375302
	25	ENSBTAG00000004727	PAQR4	protein_coding	2376855	2380341
	25	ENSBTAG00000004729	PKMYT1	protein_coding	2380374	2391571
	25	ENSBTAG00000051722		lncRNA	2406430	2411215
	25	ENSBTAG00000053667		lncRNA	2415420	2416808
	25	ENSBTAG00000047563	CLDN9	protein_coding	2431768	2432325
	25	ENSBTAG00000045901	CLDN6	protein_coding	2433098	2436408
	25	ENSBTAG00000012082	TNFRSF12A	protein_coding	2435936	2439695
	25	ENSBTAG00000002367	HCFC1R1	protein_coding	2439925	2441270
	25	ENSBTAG00000001415	THOC6	protein_coding	2441636	2444374
	25	ENSBTAG00000019920	BICDL2	protein_coding	2444405	2452317
	25	ENSBTAG00000016424	MMP25	protein_coding	2477200	2486529
	25	ENSBTAG00000050846		protein_coding	2489970	2495153
	25	ENSBTAG00000052397		protein_coding	2502513	2506851
	25	ENSBTAG00000051845		protein_coding	2512968	2517563
	25	ENSBTAG00000048353		protein_coding	2513261	2526112
	25	ENSBTAG00000054148		lncRNA	2533792	2537079
	25	ENSBTAG00000034238	ZSCAN10	protein_coding	2540747	2544804
	25	ENSBTAG00000005572	ZNF205	protein_coding	2561192	2572656
	25	ENSBTAG00000026408	ZNF213	protein_coding	2575899	2579242
	25	ENSBTAG00000021407	CASP16	protein_coding	2582886	2587864
	25	ENSBTAG00000052480		lncRNA	2590641	2599114
	25	ENSBTAG00000050810	OR1F1	protein_coding	2650290	2651249
	25	ENSBTAG00000052995	U6	snRNA	2653792	2653893
	25	ENSBTAG00000049662	OR1F1C	protein_coding	2654465	2656488
	25	ENSBTAG00000048883		protein_coding	2661616	2663626
	25	ENSBTAG00000042452	U5	snRNA	2666956	2667071
	25	ENSBTAG00000048902	OR1F1E	protein_coding	2674740	2675684
	25	ENSBTAG00000005195	ZNF200	protein_coding	2678891	2690118
	25	ENSBTAG00000042525	U6	snRNA	2682086	2682188
	25	ENSBTAG00000019123	MEFV	protein_coding	2693154	2708059
	25	ENSBTAG00000018625	ZNF263	protein_coding	2737629	2744243
	25	ENSBTAG00000020209	TIGD7	pseudogene	2748254	2749894
	25	ENSBTAG00000054964		protein_coding	2755528	2755968
	25	ENSBTAG00000054437	ZNF75A	protein_coding	2758426	2763117
	25	ENSBTAG00000053744		protein_coding	2769894	2772522
	25	ENSBTAG00000045912		protein_coding	2782419	2783311
	25	ENSBTAG00000001606	OR2C1	protein_coding	2818917	2819855
	25	ENSBTAG00000001614	ZNF174	protein_coding	2838636	2845622
	25	ENSBTAG00000000728	ZNF597	protein_coding	2855140	2859275
	25	ENSBTAG00000004875	NAA60	protein_coding	2859806	2888334
	25	ENSBTAG00000000611	C25H16orf90	protein_coding	2889740	2891513
	25	ENSBTAG00000004502	CLUAP1	protein_coding	2898064	2928536
	25	ENSBTAG00000004505	NLRC3	protein_coding	2932365	2948268
	25	ENSBTAG00000049801		lncRNA	2949443	2959714
	25	ENSBTAG00000004509	SLX4	protein_coding	2962335	2979321
	25	ENSBTAG00000052094		lncRNA	2989913	2996470
	25	ENSBTAG00000044712	bta-mir-2383	miRNA	2992795	2992870
	25	ENSBTAG00000020107	DNASE1	protein_coding	2996584	2999606
	25	ENSBTAG00000020109	TRAP1	protein_coding	2999547	3048710
	25	ENSBTAG00000026403	CREBBP	protein_coding	3054344	3173309
	25	ENSBTAG00000016629	ADCY9	protein_coding	3246956	3349173
	28	ENSBTAG00000045699	CTNNA3	protein_coding	22282909	24121400
	28	ENSBTAG00000016885	LRRTM3	protein_coding	23365381	23574789
	29	ENSBTAG00000050013		protein_coding	30552303	30569023
	29	ENSBTAG00000052770		protein_coding	30553263	30576986
VESIC_L	3	ENSBTAG00000001246	ATP1A1	protein_coding	26886560	26919931
	3	ENSBTAG00000050694		protein_coding	27048684	27050003
	3	ENSBTAG00000001406	MAB21L3	protein_coding	27164794	27208154
	3	ENSBTAG00000000664	SLC22A15	protein_coding	27261018	27363147
	3	ENSBTAG00000051199		protein_coding	27309043	27311368
	3	ENSBTAG00000015067	NHLH2	protein_coding	27474900	27478019
	3	ENSBTAG00000011500	CASQ2	protein_coding	27540536	27611173
	3	ENSBTAG00000005788	VANGL1	protein_coding	27624363	27677204
	9	ENSBTAG00000052535	bta-mir-11987	miRNA	7283003	7283090
	9	ENSBTAG00000051256		protein_coding	7500620	7501741
	11	ENSBTAG00000004092	AK8	protein_coding	102774910	102911331
	11	ENSBTAG00000005189	SPACA9	protein_coding	102911371	102922553
	11	ENSBTAG00000005190	TSC1	protein_coding	102926937	102960628
	11	ENSBTAG00000012772	GFI1B	protein_coding	103007273	103012074
	11	ENSBTAG00000021373	GTF3C5	protein_coding	103037482	103056341
	11	ENSBTAG00000007486	CEL	protein_coding	103058904	103067774
	11	ENSBTAG00000004194	RALGDS	protein_coding	103082834	103132073
	11	ENSBTAG00000030319	GBGT1	protein_coding	103136831	103147276
	11	ENSBTAG00000000893		protein_coding	103206270	103208678
	11	ENSBTAG00000048091		protein_coding	103231352	103241138
	11	ENSBTAG00000014678	PAEP	protein_coding	103255824	103264276
	11	ENSBTAG00000020249	GLT6D1	protein_coding	103271493	103279630
	11	ENSBTAG00000038972	LCN9	protein_coding	103281334	103283945
	11	ENSBTAG00000018975	KCNT1	protein_coding	103335988	103387085
	11	ENSBTAG00000006008	CAMSAP1	protein_coding	103394881	103437809
	11	ENSBTAG00000039851	UBAC1	protein_coding	103462731	103481943
	11	ENSBTAG00000020490	NACC2	protein_coding	103518410	103598058
	11	ENSBTAG00000046939	TMEM250	protein_coding	103615330	103619159
	11	ENSBTAG00000011124	LHX3	protein_coding	103681199	103687920
	11	ENSBTAG00000011129	QSOX2	protein_coding	103691455	103716231
	11	ENSBTAG00000052898		lncRNA	103731051	103736979
	11	ENSBTAG00000023064		protein_coding	103748130	103771510
	11	ENSBTAG00000018799	GPSM1	protein_coding	103788091	103818405
	20	ENSBTAG00000043909	5S_rRNA	rRNA	70687078	70687191
	20	ENSBTAG00000015907	IRX4	protein_coding	70777557	70786491
	20	ENSBTAG00000009914	NDUFS6	protein_coding	70839103	70844383
	20	ENSBTAG00000050317		protein_coding	70848636	70848938
	20	ENSBTAG00000051832		lncRNA	70975390	70987354
	20	ENSBTAG00000000944	LPCAT1	protein_coding	71006062	71048066
	20	ENSBTAG00000015843	SLC6A3	protein_coding	71063361	71096031
	20	ENSBTAG00000001329	CLPTM1L	protein_coding	71117460	71129901
	20	ENSBTAG00000012567	TERT	protein_coding	71145309	71162695
	20	ENSBTAG00000012559	SLC6A18	protein_coding	71165516	71181851
	20	ENSBTAG00000045695	SLC6A19	protein_coding	71183646	71199637
	20	ENSBTAG00000053495		lncRNA	71209078	71217400
	20	ENSBTAG00000049547		protein_coding	71262838	71281273
	20	ENSBTAG00000050343	bta-mir-12015	miRNA	71263673	71263724
	20	ENSBTAG00000006775	SLC12A7	protein_coding	71281294	71301030
	20	ENSBTAG00000034435	NKD2	protein_coding	71307541	71311025
	20	ENSBTAG00000049710		lncRNA	71345242	71346375
	20	ENSBTAG00000006972	TRIP13	protein_coding	71375341	71390362
	20	ENSBTAG00000006971	BRD9	protein_coding	71390369	71408924
	20	ENSBTAG00000054687		protein_coding	71418203	71427876
	20	ENSBTAG00000052982		lncRNA	71459727	71466584
	20	ENSBTAG00000052247	TPPP	protein_coding	71467623	71488177
	20	ENSBTAG00000030064	bta-mir-584-6	miRNA	6324092	6324167
	20	ENSBTAG00000013873	MSX2	protein_coding	6444184	6449312
	20	ENSBTAG00000016002	FAM169A	protein_coding	6676797	6738543
	20	ENSBTAG00000003066	NSA2	protein_coding	6742915	6750047
	20	ENSBTAG00000015519	GFM2	protein_coding	6750176	6801800
	20	ENSBTAG00000015512	HEXB	protein_coding	6801767	6834107
	20	ENSBTAG00000034138		protein_coding	6840649	6875371
	20	ENSBTAG00000026369	ENC1	protein_coding	6918477	6930788
	26	ENSBTAG00000022917	FANK1	protein_coding	45394341	45506195
	26	ENSBTAG00000012444	ADAM12	protein_coding	45513531	45903613
	26	ENSBTAG00000011587	C26H10orf90	protein_coding	45938326	46185629
	26	ENSBTAG00000031890	DOCK1	protein_coding	46392481	46948728
	27	ENSBTAG00000044932	SNORA70	snoRNA	36111725	36111859
	27	ENSBTAG00000051188		protein_coding	36138854	36142556
	27	ENSBTAG00000027625	SFRP1	protein_coding	36211720	36255293
	27	ENSBTAG00000036970	5S_rRNA	rRNA	36383973	36384086
	27	ENSBTAG00000027626	GOLGA7	protein_coding	36419319	36436491
	27	ENSBTAG00000017133	GINS4	protein_coding	36454819	36470324
	27	ENSBTAG00000005730	GPAT4	protein_coding	36522605	36539773
	27	ENSBTAG00000018495	NKX6-3	protein_coding	36556634	36561575
	27	ENSBTAG00000027629		protein_coding	36565855	36576598
	27	ENSBTAG00000037264	bta-mir-486	miRNA	36572754	36572877
	27	ENSBTAG00000054394		protein_coding	36583409	36610753
	27	ENSBTAG00000003275		protein_coding	36635300	36661081
	27	ENSBTAG00000052888		protein_coding	36772513	36773584
	27	ENSBTAG00000053764		lncRNA	36809044	36812352
	27	ENSBTAG00000004015	KAT6A	protein_coding	36846611	36952779
	27	ENSBTAG00000042937	U6	snRNA	36936421	36936527
VESIC_W	1	ENSBTAG00000026259		protein_coding	1061262	1061597
	1	ENSBTAG00000051226	SMIM34	protein_coding	1071552	1077244
	1	ENSBTAG00000013841	C21orf140	protein_coding	1099127	1100145
	1	ENSBTAG00000011528	SMIM11	protein_coding	1102887	1118312
	1	ENSBTAG00000026260	KCNE2	protein_coding	1123943	1131748
	1	ENSBTAG00000054497		lncRNA	1375581	1379969
	1	ENSBTAG00000012594	MRPS6	protein_coding	1390803	1455219
	1	ENSBTAG00000049850	U6	snRNA	1472144	1472250
	1	ENSBTAG00000018278	ATP5PO	protein_coding	1643628	1651039
	1	ENSBTAG00000021997	ITSN1	protein_coding	1665339	1908788
	1	ENSBTAG00000054338	bta-mir-12045	miRNA	1666063	1666125
	1	ENSBTAG00000053248	bta-mir-2285bs	miRNA	1727075	1727135
	1	ENSBTAG00000008490	CRYZL1	protein_coding	1909498	1943914
	1	ENSBTAG00000035175	DONSON	protein_coding	1942815	1954023
	1	ENSBTAG00000008482	SON	protein_coding	1954230	1985068
	1	ENSBTAG00000052933	bta-mir-6501	miRNA	1978829	1978892
	1	ENSBTAG00000009188	GART	protein_coding	1985522	2012383
	1	ENSBTAG00000009187	DNAJC28	protein_coding	2028900	2030042
	1	ENSBTAG00000001258	TMEM50B	protein_coding	2046733	2083566
	1	ENSBTAG00000018855	SCAF4	protein_coding	3760509	3822150
	1	ENSBTAG00000018854	SOD1	protein_coding	3824601	3833406
	1	ENSBTAG00000051337		lncRNA	3966946	4169576
	1	ENSBTAG00000017839	TIAM1	protein_coding	4192104	4358253
	1	ENSBTAG00000044299	bta-mir-2284i	miRNA	4288068	4288144
	1	ENSBTAG00000046072	bta-mir-2284x	miRNA	4315515	4315610
	1	ENSBTAG00000048631		protein_coding	4381315	4431774
	17	ENSBTAG00000004693	CCDC60	protein_coding	55876002	56046137
	17	ENSBTAG00000001303	HSPB8	protein_coding	56156718	56169968
	17	ENSBTAG00000008676	SRRM4	protein_coding	56189388	56355937
	17	ENSBTAG00000043239	U6	snRNA	56361745	56361843
	17	ENSBTAG00000019757	SUDS3	protein_coding	56835071	56879005
	17	ENSBTAG00000012550	TAOK3	protein_coding	56979400	57072044
	24	ENSBTAG00000016462	TCF4	protein_coding	54594983	54976864
	25	ENSBTAG00000043969	CALN1	protein_coding	28636197	29090972
	25	ENSBTAG00000008718	GALNT17	protein_coding	29133705	29563785
	25	ENSBTAG00000048714	bta-mir-2386	miRNA	29242217	29242291
	25	ENSBTAG00000007887	GRIN2A	protein_coding	8496962	8687352
	X	ENSBTAG00000002292	SMARCA1	protein_coding	13491040	13564555
	X	ENSBTAG00000044746		snoRNA	13559632	13559702
	X	ENSBTAG00000018247	OCRL	protein_coding	13582919	13634768
	X	ENSBTAG00000053073		protein_coding	13684577	13688953
	X	ENSBTAG00000049022	bta-mir-12048	miRNA	13689864	13689925
	X	ENSBTAG00000019993	APLN	protein_coding	13690934	13697181
	X	ENSBTAG00000010345	XPNPEP2	protein_coding	13775714	13805036
	X	ENSBTAG00000026011		protein_coding	13803847	13804218
	X	ENSBTAG00000002041	SASH3	protein_coding	13811114	13826009
	X	ENSBTAG00000015354	ZDHHC9	protein_coding	13834974	13864923
	X	ENSBTAG00000046395		protein_coding	13887201	13892144
	X	ENSBTAG00000013671	UTP14A	protein_coding	13920836	13937434
	X	ENSBTAG00000004962	BCORL1	protein_coding	13977520	14037004
	X	ENSBTAG00000019061	ELF4	protein_coding	14043931	14081572
	X	ENSBTAG00000006838	AIFM1	protein_coding	14095101	14125897
	X	ENSBTAG00000034712	RAB33A	protein_coding	14129793	14141239
	X	ENSBTAG00000019885	ZNF280C	protein_coding	14164154	14211596

[truncated: 11 more sheets: S11, S12, S13, S14, S15, S16, S17, S18, S19, S20, S21]
